# Supplementary material for: Guidelines for Neuroprognostication in Critically Ill Adults with Moderate–Severe Traumatic Brain Injury
Source: Neurocrit Care. 2024 Feb 17;40(2):448–76. doi: 10.1007/s12028-023-01902-2 (PMC10959796; doi:10.1007/s12028-023-01902-2)
Supplement: Supplementary file 2 — Supplementary file2 (XLSX 255 KB) [file 12028_2023_1902_MOESM2_ESM.xlsx]

## Sheet: Included
RefID	FIRST AUTHOR LAST NAME	YEAR OF PUBLICATION	PMID	PROGNOSTIC FACTOR(S) EVALUATED	Timing of prognostic factor evaluation	Prevalence % of the predictor	OUTCOME(S)	Sample size for the outcome	Prevalence % of the outcome	EFFECT SIZE WITH 95% CI as reported in the study (False Positive Rate, Sensitivity, Specificity, Odds Ratio, Relative Risk)	Study participation ROB: Adequate participation in the study by eligible persons	Study participation ROB: Description of the source population or population of interest	Study participation ROB: Description of the baseline study sample	Study participation ROB: Adequate description of the sampling frame and recruitment	Study participation ROB: Adequate description of the period and place of recruitment	Study participation ROB: Adequate description of inclusion and exclusion criteria	STUDY PARTICIPATION: RISK OF BIAS	Study participation ROB: Reviewer Comments	Study attrition ROB: Adequate response rate for study participants	Study attrition ROB: Description of attempts to collect information on participants who dropped out	Study attrition ROB: Reasons for loss to follow-up are provided	Study attrition ROB: Adequate description of participants lost to follow-up	Study attrition ROB: There are no important differences between participants who completed the study and those who did not	STUDY ATTRITION: RISK OF BIAS	Study attrition ROB: Reviewer Comments	Prognostic Factor Measurement ROB: A clear definition or description of the PF is provided	Prognostic Factor Measurement ROB: Method of PF measurement is adequately valid and reliable	Prognostic Factor Measurement ROB: Continuous variables are reported or appropriate cut points are used	Prognostic Factor Measurement ROB: The method and setting of measurement of PF is the same for all study participants	Prognostic Factor Measurement ROB: Adequate proportion of the study sample has complete data for the PF	Prognostic Factor Measurement ROB: Appropriate methods of imputation are used for missing PF data	PROGNOSTIC FACTOR MEASUREMENT: RISK OF BIAS	Prognostic Factor Measurement ROB: Reviewer Comments	Outcome measurement ROB: A clear definition of the outcome is provided	Outcome measurement ROB: Method of outcome measurement used is adequately valid and reliable	Outcome measurement ROB: The method and setting of outcome measurement is the same for all study participants	Outcome Measurement ROB: Reviewer Comments	OUTCOME MEASUREMENT: RISK OF BIAS	Study confounding ROB: All important confounders are measured	Study confounding ROB: Clear definitions of the important confounders measured are provided	Study confounding ROB: Measurement of all important confounders is adequately valid and reliable	Study confounding ROB: The method and setting of confounding measurement are the same for all study participants	Study confounding ROB: Appropriate methods are used if imputation is used for missing confounder data	Study confounding ROB: Important potential confounders are accounted for in the study design	Study confounding ROB: Important potential confounders are accounted for in the analysis	STUDY CONFOUNDING: RISK OF BIAS	Study Confounding ROB: Reviewer Comments	Statistical analysis ROB: Sufficient presentation of data to assess the adequacy of the analytic strategy	Statistical analysis ROB: Strategy for model building is appropriate and is based on a conceptual framework or model
19	Merck	2019	30730438	Prolonged time Hb<8 gm/dL	during ICU stay in first 2 weeks	0.365	2-week mortality	855	0.126		Yes	Yes	Yes	Yes	Yes	Yes	Low		Yes	Probably Yes	Probably Yes	Yes	Probably Yes	Low		Yes	Yes	Yes	Yes	Yes	Probably Yes	Low		Yes	Yes	Yes		Low	Probably Yes	Yes	Probably Yes	Yes	Probably No	Probably Yes	Yes	Moderate		Yes	Yes
19	Merck	2019	30730438	Prolonged time INR >1.4	during ICU stay in first 2 weeks	0.192	2-week mortality	798	0.126		Yes	Yes	Yes	Yes	Yes	Yes	Low		Yes	Probably Yes	Probably Yes	Yes	Probably Yes	Low		Yes	Yes	Yes	Yes	Yes	Probably Yes	Low		Yes	Yes	Yes		Low	Probably Yes	Yes	Probably Yes	Yes	Probably No	Probably Yes	Yes	Moderate		Yes	Yes
19	Merck	2019	30730438	Prolonged time Glucose >180 mg/dL	during ICU stay in first 2 weeks	0.501	2-week mortality	856	0.126	OR	Yes	Yes	Yes	Yes	Yes	Yes	Low		Yes	Probably Yes	Probably Yes	Yes	Probably Yes	Low		Yes	Yes	Yes	Yes	Yes	Probably Yes	Low		Yes	Yes	Yes		Low	Probably Yes	Yes	Probably Yes	Yes	Probably No	Probably Yes	Yes	Moderate		Yes	Yes
19	Merck	2019	30730438	Prolonged time SBP <100 mmHg	during ICU stay in first 2 weeks	0.495	2-week mortality	863	0.126		Yes	Yes	Yes	Yes	Yes	Yes	Low		Yes	Probably Yes	Probably Yes	Yes	Probably Yes	Low		Yes	Yes	Yes	Yes	Yes	Probably Yes	Low		Yes	Yes	Yes		Low	Probably Yes	Yes	Probably Yes	Yes	Probably No	Probably Yes	Yes	Moderate		Yes	Yes
19	Merck	2019	30730438	In ICP monitored pts: Prolonged time ICP>20	during ICU stay in first 2 weeks	n/a	2-week mortality	480	0.126	one or more ICP >20mmHg, OR 1.84 (95% CI 0.95-3.56)	Yes	Yes	Yes	Yes	Yes	Yes	Low		Yes	Probably Yes	Probably Yes	Yes	Probably Yes	Low		Yes	Yes	Yes	Yes	Yes	Probably Yes	Low		Yes	Yes	Yes		Low	Probably Yes	Yes	Probably Yes	Yes	Probably No	Probably Yes	Yes	Moderate		Yes	Yes
19	Merck	2019	30730438	In ICP monitored pts: Prolonged time Glucose >180 mg/dL	during ICU stay in first 2 weeks	n/a	2-week mortality	480	n/a		Yes	Yes	Yes	Yes	Yes	Yes	Low		Yes	Probably Yes	Probably Yes	Yes	Probably Yes	Low		Yes	Yes	Yes	Yes	Yes	Probably Yes	Low		Yes	Yes	Yes		Low	Probably Yes	Yes	Probably Yes	Yes	Probably No	Probably Yes	Yes	Moderate		Yes	Yes
19	Merck	2019	30730438	In ICP monitored pts: Prolonged time Hb <8	during ICU stay in first 2 weeks	n/a	2-week mortality	480	n/a		Yes	Yes	Yes	Yes	Yes	Yes	Low		Yes	Probably Yes	Probably Yes	Yes	Probably Yes	Low		Yes	Yes	Yes	Yes	Yes	Probably Yes	Low		Yes	Yes	Yes		Low	Probably Yes	Yes	Probably Yes	Yes	Probably No	Probably Yes	Yes	Moderate		Yes	Yes
19	Merck	2019	30730438	In ICP monitored pts: Prolonged time SBP <90	during ICU stay in first 2 weeks	n/a	2-week mortality	480	n/a		Yes	Yes	Yes	Yes	Yes	Yes	Low		Yes	Probably Yes	Probably Yes	Yes	Probably Yes	Low		Yes	Yes	Yes	Yes	Yes	Probably Yes	Low		Yes	Yes	Yes		Low	Probably Yes	Yes	Probably Yes	Yes	Probably No	Probably Yes	Yes	Moderate		Yes	Yes
19	Merck	2019	30730438	Prolonged time Glucose >180 mg/dL	during ICU stay in first 2 weeks		Poor Outcome at 6 months (pre-specified stratified dichotomy of GOSE, by highest reliable GCS)	726			Yes	Yes	Yes	Yes	Yes	Yes	Low		Yes	Probably Yes	Probably Yes	Yes	Probably Yes	Low		Yes	Yes	Yes	Yes	Yes	Probably Yes	Low		Yes	Yes	Yes		Low	Probably Yes	Yes	Probably Yes	Yes	Probably No	Probably Yes	Yes	Moderate		Yes	Yes
19	Merck	2019	30730438	Prolonged time Hb<8 gm/dL	during ICU stay in first 2 weeks		Poor Outcome at 6 months (pre-specified stratified dichotomy of GOSE, by highest reliable GCS)	726			Yes	Yes	Yes	Yes	Yes	Yes	Low		Yes	Probably Yes	Probably Yes	Yes	Probably Yes	Low		Yes	Yes	Yes	Yes	Yes	Probably Yes	Low		Yes	Yes	Yes		Low	Probably Yes	Yes	Probably Yes	Yes	Probably No	Probably Yes	Yes	Moderate		Yes	Yes
19	Merck	2019	30730438	SBP <100	during ICU stay in first 2 weeks		Poor Outcome at 6 months (pre-specified stratified dichotomy of GOSE, by highest reliable GCS)	830		single transgression SBP <90 mmHg <90% adjusted OR for favorable outcome 1.411 (95% CI 0.1.047-1.9); all transgressions 0.1.249 (95% CI 0.0.858-1.816)	Yes	Yes	Yes	Yes	Yes	Yes	Low		Yes	Probably Yes	Probably Yes	Yes	Probably Yes	Low		Yes	Yes	Yes	Yes	Yes	Probably Yes	Low		Yes	Yes	Yes		Low	Probably Yes	Yes	Probably Yes	Yes	Probably No	Probably Yes	Yes	Moderate		Yes	Yes
19	Merck	2019	30730438	Prolonged time O2 sat <90%	during ICU stay in first 2 weeks		Poor Outcome at 6 months (pre-specified stratified dichotomy of GOSE, by highest reliable GCS)	726	0.502	single transgression O2 Sat <90% adjusted OR for favorable outcome 1.175 (95% CI 0.868-1.591); all transgressions 0.802 (95% CI 0.566-1.137)	Yes	Yes	Yes	Yes	Yes	Yes	Low		Yes	Probably Yes	Probably Yes	Yes	Probably Yes	Low		Yes	Yes	Yes	Yes	Yes	Probably Yes	Low		Yes	Yes	Yes		Low	Probably Yes	Yes	Probably Yes	Yes	Probably No	Probably Yes	Yes	Moderate		Yes	Yes
19	Merck	2019	30730438	single occurrence of Glucose >180 mg/dL	during ICU stay in first 2 weeks		Poor Outcome at 6 months (pre-specified stratified dichotomy of GOSE, by highest reliable GCS)	726			Yes	Yes	Yes	Yes	Yes	Yes	Low		Yes	Probably Yes	Probably Yes	Yes	Probably Yes	Low		Yes	Yes	Yes	Yes	Yes	Probably Yes	Low		Yes	Yes	Yes		Low	Probably Yes	Yes	Probably Yes	Yes	Probably No	Probably Yes	Yes	Moderate		Yes	Yes
19	Merck	2019	30730438	single occurrence of INR >1.4	during ICU stay in first 2 weeks		Poor Outcome at 6 months (pre-specified stratified dichotomy of GOSE, by highest reliable GCS)	726			Yes	Yes	Yes	Yes	Yes	Yes	Low		Yes	Probably Yes	Probably Yes	Yes	Probably Yes	Low		Yes	Yes	Yes	Yes	Yes	Probably Yes	Low		Yes	Yes	Yes		Low	Probably Yes	Yes	Probably Yes	Yes	Probably No	Probably Yes	Yes	Moderate		Yes	Yes
19	Merck	2019	30730438	In ICP monitored pts: single ICP >=20			Poor Outcome at 6 months (pre-specified stratified dichotomy of GOSE, by highest reliable GCS)	480			Yes	Yes	Yes	Yes	Yes	Yes	Low		Yes	Probably Yes	Probably Yes	Yes	Probably Yes	Low		Yes	Yes	Yes	Yes	Yes	Probably Yes	Low		Yes	Yes	Yes		Low	Probably Yes	Yes	Probably Yes	Yes	Probably No	Probably Yes	Yes	Moderate		Yes	Yes
19	Merck	2019	30730438	In ICP monitored pts: single SBP <90mmHg			Poor Outcome at 6 months (pre-specified stratified dichotomy of GOSE, by highest reliable GCS)	480			Yes	Yes	Yes	Yes	Yes	Yes	Low		Yes	Probably Yes	Probably Yes	Yes	Probably Yes	Low		Yes	Yes	Yes	Yes	Yes	Probably Yes	Low		Yes	Yes	Yes		Low	Probably Yes	Yes	Probably Yes	Yes	Probably No	Probably Yes	Yes	Moderate		Yes	Yes
19	Merck	2019	30730438	In ICP monitored pts: single MAP <65			Poor Outcome at 6 months (pre-specified stratified dichotomy of GOSE, by highest reliable GCS)	480			Yes	Yes	Yes	Yes	Yes	Yes	Low		Yes	Probably Yes	Probably Yes	Yes	Probably Yes	Low		Yes	Yes	Yes	Yes	Yes	Probably Yes	Low		Yes	Yes	Yes		Low	Probably Yes	Yes	Probably Yes	Yes	Probably No	Probably Yes	Yes	Moderate		Yes	Yes
19	Merck	2019	30730438	In ICP monitored pts: prolonged ICP >=20			Poor Outcome at 6 months (pre-specified stratified dichotomy of GOSE, by highest reliable GCS)	480		Single transgression adjusted OR 2.486 (95% CI 1.493-4.14)	Yes	Yes	Yes	Yes	Yes	Yes	Low		Yes	Probably Yes	Probably Yes	Yes	Probably Yes	Low		Yes	Yes	Yes	Yes	Yes	Probably Yes	Low		Yes	Yes	Yes		Low	Probably Yes	Yes	Probably Yes	Yes	Probably No	Probably Yes	Yes	Moderate		Yes	Yes
19	Merck	2019	30730438	In ICP monitored pts: prolonged O2 <90%			Poor Outcome at 6 months (pre-specified stratified dichotomy of GOSE, by highest reliable GCS)	480			Yes	Yes	Yes	Yes	Yes	Yes	Low		Yes	Probably Yes	Probably Yes	Yes	Probably Yes	Low		Yes	Yes	Yes	Yes	Yes	Probably Yes	Low		Yes	Yes	Yes		Low	Probably Yes	Yes	Probably Yes	Yes	Probably No	Probably Yes	Yes	Moderate		Yes	Yes
19	Merck	2019	30730438	In ICP monitored pts: prolonged Glc >180 mg/dL			Poor Outcome at 6 months (pre-specified stratified dichotomy of GOSE, by highest reliable GCS)	480			Yes	Yes	Yes	Yes	Yes	Yes	Low		Yes	Probably Yes	Probably Yes	Yes	Probably Yes	Low		Yes	Yes	Yes	Yes	Yes	Probably Yes	Low		Yes	Yes	Yes		Low	Probably Yes	Yes	Probably Yes	Yes	Probably No	Probably Yes	Yes	Moderate		Yes	Yes
502	Briain	2018	29949002	Hyperoxia (paO2 on ABG) >300 mmHg	first 24h in ICU		in-hospital mortality	24, 148 (but includes mild TBI)	0.178	OR 0.97 (0.86-1.11). Subgroup analysis of isolated head injury also no significance	Yes	Yes	Yes	Yes	Yes	Yes	Low		Yes	Yes	No	No	No	Moderate		Yes	Yes	Yes	Yes	Yes	No	Low		Yes	Yes	Yes		Low	No	No	No	Yes	No	Probably Yes	No	High		Yes	Yes
502	Briain	2018	29949002	Hypoxia (paO2 on ABG) <40 mmHg	first 24h in ICU		in-hospital mortality	24, 148 (but includes mild TBI)	~18-20% (figure only, no table)	OR 1.52 (1.027-2.25)	Yes	Yes	Yes	Yes	Yes	Yes	Low		Yes	Yes	No	No	No	Moderate		Yes	Yes	Yes	Yes	Yes	No	Low		Yes	Yes	Yes		Low	No	No	No	Yes	No	Probably Yes	No	High		Yes	Yes
556	Watanabe	2018	30101808	severe extracranial injury	admission	0.293	in-hospital mortality	485	0.218	OR 2.3 (1.03-5.14)	Yes	Yes	Yes	Yes	Yes	Yes	Low		Yes	No	No	No	No	High		Yes	Yes	Yes	Yes	Yes	No	Moderate		Yes	Yes	Probably Yes		Moderate	Yes	Yes	Yes	Yes	No	Yes	Yes	Low		Yes	Yes
556	Watanabe	2018	30101808	severe extracranial injury	admission	0.293	unfavorable outcome at discharge(GOS 3-5)	485	0.34	OR 1.62 (0.91-2.89) (SEI not significant predictor)
1069	Spaite	2017	28559036	Depth and Duration of out of hospital hypotension (SBP <90) (Depth-Duration dose 'integrated area under the curve'	pre-admission	0.072	in-hospital mortality	7521	0.096	OR 1.19 (1.15-1.25) per 2-fold hypotension dose increase with linear relationship with death , AUC 0.952;	Yes	Yes	Yes	Yes	Yes	Yes	Low		Yes	No	Probably No	No	No	High		Yes	Yes	Yes	Yes	Yes	Yes	Low		Yes	Yes	Yes		Low	No	Yes	Yes	Yes	No	No	No	High		Yes	Yes
1802	Ziaerirad	2018	29861760	age, gender, GCS on arrival, Pupillary reflex in ED, hypernatremia(<130 mmol/L, but no further definition to timing), elevated ICP (no definition)	admission or during ICU stay		in-hospital mortality	267	0.46	Age beta -.79, (95% CI 0.89-0.96); gender (unclear what), GCS on arrival beta 0.45 (1.27-1.95), pupils 1.82 (2.22-17.63), hypernatremia -1.3 (0.09-0.8), elevated ICP -1.42 (0.06-0.97)	Probably No	Yes	Yes	Yes	Yes	Yes	Moderate		Yes	No	No	No	No	High		No	No	Probably No	Yes	Yes	No	High		Yes	Yes	Yes		Low	Probably No			Yes	No	No	Probably No	Moderate		No	Probably Yes
1939	Watanitanon	2018	29369057	Age	admission		in-hospital mortality in moderate TBI only	114066	0.07	age 45-64 aRR 1.97 (95% CI 1.92-2.02); age 65-79 aRR 3.78 (95% CI 3.69-3.86) age >80 aRR 4.66 (95%CI 4.55-4.76)	Probably Yes	No	Yes	Yes	No	Probably Yes	High		Probably Yes	No	No	No	No	High		Yes	Yes	Yes	Probably No	Yes	No	Moderate		Yes	Yes	Probably Yes		Low	Probably No	Probably No	Probably No	Probably No	Yes	No	No	High		Probably No	Probably Yes
1929	Watanitanon	2018	29369057	gender	admission	69% male	in-hospital mortality in moderate TBI only	114066	0.07	Male gender with worse mortality	Probably Yes	No	Yes	Yes	No	Probably Yes	High		Probably Yes	No	No	No	No	High		Yes	Yes	Yes	Probably No	Yes	No	Moderate		Yes	Yes	Probably Yes		Low	Probably No	Probably No	Probably No	Probably No	Yes	No	No	High		Probably No	Probably Yes
1929	Watanitanon	2018	29369057	admission SBP <90 (hypotension)	admission	0.034	in-hospital mortality in moderate TBI only	114066	0.07	<90mmHg with worse mortality; aRR 1.1 (1.06-1.14)	Probably Yes	No	Yes	Yes	No	Probably Yes	High		Probably Yes	No	No	No	No	High		Yes	Yes	Yes	Probably No	Yes	No	Moderate		Yes	Yes	Probably Yes		Low	Probably No	Probably No	Probably No	Probably No	Yes	No	No	High		Probably No	Probably Yes
1929	Watanitanon	2018	29369057	GCS	admission		in-hospital mortality in moderate TBI only	114066	0.07	Lower GCS with worse mortality (GCS 12-9): for GCS 9: aRR GCS 9 1.37 (95% CI 1.34-1.4)	Probably Yes	No	Yes	Yes	No	Probably Yes	High		Probably Yes	No	No	No	No	High		Yes	Yes	Yes	Probably No	Yes	No	Moderate		Yes	Yes	Probably Yes		Low	Probably No	Probably No	Probably No	Probably No	Yes	No	No	High		Probably No	Probably Yes
1929	Watanitanon	2018	29369057	ISS	admission		in-hospital mortality in moderate TBI only	114066	0.07	Higher ISS with worse mortality: ISS 9-15 aRR 2.07 (1.99-2.16); ISS >16 aRR 2.97 (2.86-3.09)	Probably Yes	No	Yes	Yes	No	Probably Yes	High		Probably Yes	No	No	No	No	High		Yes	Yes	Yes	Probably No	Yes	No	Moderate		Yes	Yes	Probably Yes		Low	Probably No	Probably No	Probably No	Probably No	Yes	No	No	High		Probably No	Probably Yes
1929	Watanitanon	2018	29369057	Polytrauma	admission	0.23	in-hospital mortality in moderate TBI only	114066	0.07	RR 1.05 (1.02-1.07)	Probably Yes	No	Yes	Yes	No	Probably Yes	High		Probably Yes	No	No	No	No	High		Yes	Yes	Yes	Probably No	Yes	No	Moderate		Yes	Yes	Probably Yes		Low	Probably No	Probably No	Probably No	Probably No	Yes	No	No	High		Probably No	Probably Yes
4421	Majdan	2014	24622160	intracranial hypertension (>60min ICP >20mmHg/d, total hours/day)	first 10 days	Early (first 3days) 45%; Late 23%	ICU mortality	204	0.33	Early IH 34.54 (7.36-162.1); Late IH 7.45 (1.39-40.1); early = first episode during day 1 and 2; late: on day 3 or later	Probably No	Probably Yes	Yes	Yes	Yes	Yes	Moderate		No	No	No	No	No	High		Yes	Probably No	Yes	Probably No	Probably Yes	No	High		Yes	Probably No	Probably No		High	Yes	Yes	Yes	Yes	No	Yes	Yes	Moderate		Yes	Yes
4421	Majdan	2014	24622160	intracranial hypertension (>60min ICP >20mmHg/d, total hours/day)	first 10 days	Early (first 3days) 45%; Late 23%	unfavorable outcome (GOS 1-3) at 6-months	204	0.54	Early IH (day 1,2) 3.99 (1.86-8.54); Late (day 3 and later) IH 2.63 (1.12-6.2)	Probably No	Probably Yes	Yes	Yes	Yes	Yes	Moderate		No	No	No	No	No	High		Yes	Probably No	Yes	Probably No	Probably Yes	No	High		Yes	Probably No	Probably No		High	Yes	Yes	Yes	Yes	No	Yes	Yes	Moderate		Yes	Yes
4492	Lazaridis	2014	24506248	"ICP dose" based on individually assessed ICP thresholds (PRx)	1-28 days		death at 6 months	322 but only 224 with PRx	0.23	DPRx 0.81 (0.74-0.87), association with death	Probably No	Yes	Yes	Yes	Yes	Yes	Moderate		Probably No	No	No	No	No	High		Yes	Probably Yes	Probably Yes	Probably Yes	Probably No	No	Moderate		Yes	Probably Yes	Probably Yes		Moderate	Yes	Yes	Yes	Yes	No	Probably Yes	Yes	Moderate		Yes	Yes
4844	Bremmer	2010	20087687	early (days 1-2), intermediate (days 3-5) and late (>5d) rise in ICP	ICU stay	71% had raised ICP. 32% early, 34% intermediate, 34% late, 13% bimodal	GOS at 12 months, unfavorable GOS 1-3	246 (outcome in 226)	Death 32%, GOS1-3 57%	"ICP profile" (not sure what is meant by that): OR 2.86 (CI 1.8-4.55)	Probably Yes	Yes	Yes	Yes	Yes	Yes	Moderate		Probably Yes	No	No	No	No	High		Yes	No	Probably No	Probably Yes	Probably Yes	No	High		Yes	Probably Yes	Probably Yes		Moderate	Probably No	Yes	Yes	Yes	No	Probably Yes	Yes	Moderate		Yes	Yes
5022	Davis	2009	19811093	early hypoxemia (PaO2 <110 mmHg)	pre-admission and admission	0.29	survival of hospitalization	3420	0.75	OR 0.54 (0.42-0.69), p<0.001	Probably No	Yes	Yes	Yes	Yes	Yes	High		Probably Yes	No	No	No	No	High		Yes	Yes	Yes	Probably Yes	Probably Yes	No	High		Yes	Yes	Yes		Low	Probably No	Probably Yes	Probably Yes	Probably Yes	No	No	No	High		Yes	Yes
5022	Davis	2009	19811093	hyperoxia (PaO2 >487 mmHg)	pre-admission and admission	0.1	survival of hospitalization	3420	0.75	OR 0.50 (0.36-0.71), p<0.001	Probably No	Yes	Yes	Yes	Yes	Yes	High		Probably Yes	No	No	No	No	High		Yes	Yes	Yes	Probably Yes	Probably Yes	No	High		Yes	Yes	Yes		Low	Probably No	Probably Yes	Probably Yes	Probably Yes	No	No	No	High		Yes	Yes
5030	Salim	2009	19797113	ethanol positivity	admission	0.38	in-hospital mortality	38019	0.09	adjusted OR 0.88 (0.8-0.96)	No	Yes	Yes	Yes	No	Yes	High		No	No	No	Yes	No	High		Yes	Probably Yes	No	Probably No	Yes	No	High		Yes	Yes	Yes		Low	No	Yes	No	No	No	No	No	High		Probably Yes	Probably Yes
5030	Salim	2009	19797113	ETOH intox	admission	0.38	"complications" without further definition	38019		adjusted OR 1.24 (1.15-1.33)	No	Yes	Yes	Yes	No	Yes	High		No	No	No	Yes	No	High		Yes	Probably Yes	No	Probably No	Yes	No	High		No	No	Probably No		High	No	Yes	No	No	No	No	No	High		Probably Yes	Probably Yes
5119	Maggiore	2009	19583864	Hypernatremia (2 daily values >145 mmol/L)	during ICU stay in first 2 weeks	0.515	in-hospital mortality in first 14d	130	0.27	adjusted HR 3 (1.34-6.51) ; after adjusting for DDAVP use (as marker for DI): adjusted HR 2.04 (0.8-4.84)-no longer significant	Probably Yes	Yes	Yes	Yes	Yes	Yes	Low		Probably No	No	Probably No	No	No	High		Yes	Yes	Yes	Yes	Yes	No	Low		Yes	Yes	Yes		Low	No	Yes	Probably Yes	No	No	No	No	High		Yes	Yes
5143	Shandro	2009	19509618	ETOH intox	admission	0.36	in-hospital mortality	1529		when ETOH kept continuous or categorical, no significant association of ETOH at any ETOH level ; inhospital death; BAC <100MG/DL OR 1.18 (95% CI 0.53-2.59); BAC >100MG/DL but <230MG/DL: OR 0.89 (95% CI 0.55-1.46); BAC >230MG/DL OR 0.58 (95% CI 0.27-1.25)	Yes	Yes	Yes	Yes	Yes	Yes	Low		Yes	Yes	Yes	No	Probably No	Low		Yes	Yes	Yes	Yes	Yes	Yes	Low		Yes	Yes	Yes		Low	Yes	Yes	Yes	Yes	Yes	Yes	Yes	Low		Yes	Yes
5143	Shandro	2009	19509618	ETOH intox	admission	0.36	death at 90 days	1529		when ETOH kept continuous or categorical, no significant association of ETOH at any ETOH level ;	Yes	Yes	Yes	Yes	Yes	Yes	Low		Yes	Yes	Yes	No	Probably No	Low		Yes	Yes	Yes	Yes	Yes	Yes	Low		Yes	Yes	Yes		Low	Yes	Yes	Yes	Yes	Yes	Yes	Yes	Low		Yes	Yes
5143	Shandro	2009	19509618	ETOH intox	admission	0.36	Death at 1 year	1529		when ETOH kept continuous or categorical, no significant association of ETOH at any ETOH level ;	Yes	Yes	Yes	Yes	Yes	Yes	Low		Yes	Yes	Yes	No	Probably No	Low		Yes	Yes	Yes	Yes	Yes	Yes	Low		Yes	Yes	Yes		Low	Yes	Yes	Yes	Yes	Yes	Yes	Yes	Low		Yes	Yes
6505	Davis	2006	16503798	pre- versus postmenopausal females, stratification by gender and by age group (decade)	stratification by nature	58.7% males under 50, 14% females under 50, 17.6% males over 50, 9.6% females oveer 50	mortality	3088	0.23	adjusted OR for all females: 0.87 (0.73, 1.04), adjusted OR for females under 50: 1.06 (0.83, 1.35), adjusted OR for females over 50: 0.63 (0.48, 0.81)** versus males of the same age groups.	Yes	Yes	Yes	Yes	Yes	Yes	Low		Yes	Probably Yes	Probably Yes	Probably Yes	Probably Yes	Low		Yes	Probably No	Yes	Probably No	Yes	Probably Yes	Moderate		Yes	Yes	Yes	mortality, clear definition	Low	Probably Yes	Yes	Probably Yes	Yes	Probably Yes	Yes	Yes	Low		Probably Yes	Yes
6511	Davis	2006	16503798	In-range admission PaCO2 (30 – 49 mmHg) vs. Out-of-range PaCO2 in intubated and spontaneously breathing msTBI patients	on admission	23,4 intubated, PaCO2 stratified in 10mmHg-intervals	survival and „good outcome“ (= defined as discharge to home, jail, psychiatric facility, or rehabilitation or signing out against medical advice)	2043	80% survival, 61% good outcome	adj. Ors within the target range > 1 for survival and good outcome and outsode the target range < 1. Significant only in intubated patients.	Yes	Yes	Yes	Yes	Yes	Probably Yes	Low		Probably Yes	Probably Yes	Probably Yes	Probably Yes	Probably Yes	Low		Yes	Yes	No	Probably No	Yes	Probably Yes	High		Probably No	No	No	for survival yes, for „good outcome“ no. Very unusual definition of good outcome	Moderate	Yes	Yes	Probably Yes	Yes	Probably Yes	Yes	Yes	Low		Probably Yes	Yes
6608	Davis	2005	16294099	1. paramedic intubation vs. Non-intubation (matched controls)	on admission	33.3 (RSI cohort vs. Matched controls 1:2)	mortality and „good outcome“ (= discharge to home, rehabilitation, psychiatric facility, jail, or signing out against medical advice)	279	mortality31.8 vs. 23,7%	OR 1.5 for mortality (1.0 – 2.2, significant) and OR 0.8 for good outcome (0.6 – 1.2) n.s., OR for intubation on the scene: 1.2 (0.9 - 1.7) OR for intubation en route 2.2 (1.4 – 3.6)	Probably Yes	Yes	Yes	Yes	Yes	Yes	Low		Yes	Probably Yes	Probably Yes	Probably Yes	Probably Yes	Low		Probably Yes	Probably Yes	Probably No	Probably Yes	Yes	Probably Yes	Moderate		Probably No	No	No	for survival yes, for „good outcome“ no. Very unusual definition of good outcome	Moderate	Yes	Yes	Probably Yes	Yes	Probably Yes	Yes	Yes	Low		Probably Yes	Yes
6608	Davis	2005	16294099	Hyperventilation vs. Not hyperventilation	on admission	Arrival PaCO2 < 25 mmHg in 10.1%, PaCO2 < 30 mmHg in 34.5%, PaCO2 30 – 40 in 37.5%, PaCO2 > 40 mmHg in 28%	mortality and „good outcome“ (= discharge to home, rehabilitation, psychiatric facility, jail, or signing out against medical advice)	279	31.8 vs. 23,7%	OR for intubation and PaCO2 < 30 mmHg 1.8 (1.1-3.0) vs. Non-intubated controls, for intubation and PaCO2 30-40 mmHg 1.5 (0.9-2.6) for intubation and PaCO2 > 40 mmHg 1.4 (0.8-2.4)	Probably Yes	Yes	Yes	Yes	Yes	Yes	Low		Yes	Probably Yes	Probably Yes	Probably Yes	Probably Yes	Low		Probably Yes	Probably Yes	Probably No	Probably Yes	Yes	Probably Yes	Moderate		Probably No	No	No	for survival yes, for „good outcome“ no. Very unusual definition of good outcome	Moderate	Yes	Yes	Probably Yes	Yes	Probably Yes	Yes	Yes	Low		Probably Yes	Yes
6608	Davis	2005	16294099	Helicpter vs. Ground transport	on admission	24.7% helicopter	mortality and „good outcome“ (= discharge to home, rehabilitation, psychiatric facility, jail, or signing out against medical advice)	279	31.8 vs. 23,7%	Aeromedical versus ground transport OR 1.7 (0.8-3.3) for mortality and 0.6 (0.3-1.0) for good outcome	Probably Yes	Yes	Yes	Yes	Yes	Yes	Low		Yes	Probably Yes	Probably Yes	Probably Yes	Probably Yes	Low		Probably Yes	Probably Yes	Probably No	Probably Yes	Yes	Probably Yes	Moderate		Probably No	No	No	for survival yes, for „good outcome“ no. Very unusual definition of good outcome	Moderate	Yes	Yes	Probably Yes	Yes	Probably Yes	Yes	Yes	Low		Probably Yes	Yes
6682	Davis	2005	16046940	aeromedical response	on admission/on the field	29.3	mortality and „good outcome“ (= discharge to home, rehabilitation, psychiatric facility, jail, or signing out against medical advice)	2604	All patients: 25.2% vs. 25.3%, sTBI: 43.6% vs. 48.9%, mTBI: 11.6% vs. 14.1%	All patients: adj. OR 1.90 (1.60-2.25, significant) for mortality in favor of air transport. Severe TBI: Adj. OR 1.84 (1.51-2.23,significant), moderate TBI: Adj OR 1.15 (0.60, 2.21)	Probably Yes	Yes	Yes	Yes	Yes	Yes	Low		Yes	No	Probably Yes	No	Probably No	High		Yes	Yes	Yes	Probably No	Yes	Probably Yes	Moderate		Probably No	No	No	for survival yes, for „good outcome“ no. Very unusual definition of good outcome	Moderate	Yes	Yes	Probably Yes	Yes	Probably Yes	Yes	Yes	Low		Probably Yes	Yes
6832	Davis	2004	15920406	prehospital endotracheal intubation	on admission/on the field	19.3	mortality	1927	57.6 field vs. 29.3% ED	Adj OR 0.47 for ED intubation!!! (CI 0.40, 0.55)	Probably Yes	Yes	Yes	Yes	Yes	Yes	Low		Yes	Probably No	Probably No	No	Probably No	High		Yes	Yes	Probably No	Probably No	Yes	Probably No	High		Yes	Yes	Yes		Low	Yes	Yes	Yes	Yes	Probably Yes	Yes	Yes	Low		Probably Yes	Yes
6889	Czosynka	2005	15796378	age	on admission/by nature	continuous	GOS (6 months)	385	continuous	R = -0.301, p < 0.0001 for age	Probably Yes	Yes	Yes	Yes	Yes	Probably Yes	Low		Yes	Probably Yes	Probably Yes	No	Probably Yes	Moderate		Yes	Probably Yes	Yes	Yes	Yes	Probably No	Low		Yes	Probably Yes	Yes		Low	No	No	No	Yes	No	No	No	High		Yes	Yes
6889	Czosynka	2005	15796378	GCS	on admission	continuous	GOS (6 months)	385	continuous	r = 0.14, p < 0.01 for GCS and GOS	Probably Yes	Yes	Yes	Yes	Yes	Probably Yes	Low		Yes	Probably Yes	Probably Yes	No	Probably Yes	Moderate		Yes	Probably Yes	Yes	Yes	Yes	Probably No	Low		Yes	Probably Yes	Yes		Low	No	No	No	Yes	No	No	No	High		Yes	Yes
6889	Czosynka	2005	15796378	mean ICP	unclear, throughout the ICU course 782 recordings in 237 patients	continuous	GOS (6 months)	385	continuous	not specified, „...mean ICP, and (...) appeared to be independent correlates…“	Probably Yes	Yes	Yes	Yes	Yes	Probably Yes	Low		Yes	Probably Yes	Probably Yes	No	Probably Yes	Moderate		Yes	Probably Yes	Yes	Yes	Yes	Probably No	Low		Yes	Probably Yes	Yes		Low	No	No	No	Yes	No	No	No	High		Yes	Yes
6889	Czosynka	2005	15796378	PRI (Pressure Reactivity Index)	unclear, throughout the ICU course 782 recordings in 237 patients	continuous	GOS (6 months), PRI + index of Autoregulation	385	continuous	not specified, „...and PRI appeared to be independent correlates…“. R2 = 0.22, (p < 0.00001)	Probably Yes	Yes	Yes	Yes	Yes	Probably Yes	Low		Yes	Probably Yes	Probably Yes	No	Probably Yes	Moderate		Yes	Probably Yes	Yes	Yes	Yes	Probably No	Low		Yes	Probably Yes	Yes		Low	No	No	No	Yes	No	No	No	High		Yes	Yes
6908	Zygun	2005	15753760	impact of non-neurologic dysfunction in TBI, Incidence of mMOD >/= 3 (modified Multiple Organ Failure/Dysfunction Score = component score)	any day of the ICU stay, mMOD daily evaluated	35	In-hospital mortality, discharge GOS	69	32	OR for mMOD >/=3 and mortality 1.63 (CI 1.34-1.98), significant. Discharge GOS higher in patients without mMOD >/=3	Yes	Yes	Yes	Yes	Yes	Probably Yes	Low		Yes	Yes	No	No	Probably Yes	Low		Yes	Yes	Yes	Yes	Yes	Probably Yes	Low		Yes	Yes	Yes		Low	Probably Yes	Probably Yes	Probably Yes	Yes	Probably Yes	Yes	Yes	Low		Yes	Yes
7137	Kirkness	2004	15068659	Age and sex difference in severe TBI	on admission	21	6-month outcome (GOSe, favorable vs. Unvaforable)	Not reported , continuous n for females 33, for older females 17	Not reported , continuous n for females 33, for older females 17	OR for good outcome for females 0.295 (0.131-0.663) p = 0.003. OR for good outcome for females > 30 years 0.1	No	Yes	Yes	Yes	Yes	Probably Yes	High		Yes	Yes	Yes	Yes	Probably No	Moderate		Yes	Yes	Yes	Yes	Yes	Probably Yes	Low		Yes	Yes	Yes		Low	Yes	Yes	Probably Yes	Yes	Probably Yes	Yes	Yes	Low		Yes	Yes
7235	Hukkelhoven	2003	14567601	age	on admission		mortality and GOS score (favorable vs. Unfavorable, GOS 1-3 vs. 4/5)	746 for death, 1279 for unvavorable outcome (GOS 1-3)	28% for mortality, 48 % for unfavorable utcome	odds ratio per 10 years of age 1.47 (95% CI 1.34–1.63) for death and 1.49 (95% CI 1.43–1.56) for unfavorable outcome	Yes	Yes	Yes	Yes	Yes	Yes	Low		Yes	No	No	No	Probably Yes	Low	Low	Yes	Yes	Yes	Yes	Yes	Yes	Low		Yes	Yes	Yes		Low	Yes	Yes	Yes	Yes	Yes	Yes	Yes	Low		Yes	Yes
7660	Manley	2001	11585502	number and duration of hypotensive and hypoxic episodes	after admission in the ED („during resuscitation“)	48% hypotenision or hypoxia (1 or more episodes) 14% both	mortality and poor outcome	50 for mortality, 79 for poor outcome	43% for mortality	Hypotension OR for death 3.30 CI 1,34 – 8,36, Hypoxia: OR for death 1,26, CI 0,56 – 2,83	Yes	Yes	Yes	Yes	Yes	Yes	Low		Yes	No	No	No	No	High		Yes	Yes	Yes	Yes	Yes	No	Low		Yes	Yes	Yes		Low	Yes	Yes	Yes	Yes	No	Yes	Yes	Low		Yes	Yes
10830	van Leeuwen	2012	21904253	major extracranial injury (AIS >3)	on admission	0.32	mortality t 6-months	Approx 14.000	0.25	MEI was a strong predictor for mortality in TARN, with adjusted odds ratios of 2.81 (95% CI 2.44-3.23) in mild, 2.18 (95% CI, 1.80-2.65) in moderate, and 2.14 (95% CI, 1.95-2.35) in severe TBI patients. The prognostic effect was smaller in IMPACT and CRASH, with pooled adjusted odds ratios of 2.14 (95% CI, 0.93-4.91) in mild, 1.46 (95% CI, 1.14-1.85) in moderate, and 1.18 (95% CI, 1.03-1.55) in s…	Yes	Yes	Yes	Yes	Probably Yes	Yes	Moderate		Yes	Yes	Yes	Yes	Yes	Low		Yes	Yes	Yes	Yes	Yes	Probably Yes	Low		Yes	Yes	Probably No		Moderate	Probably Yes	Probably Yes	Probably Yes	Probably Yes	Probably Yes	Probably Yes	Probably Yes	Low		Probably Yes	Yes
13968	Ditch	2020	32043263	Hyperchloremia	during the ICU stay, time-weighted average of predictors	continuous variable	In-hospital mortality	202 mortality	0.44	TWA chloride per 10 mmol/L change: adjusted OR 3.9 (95% CI 2.2–7.1)	Yes	Yes	Yes	Yes	Yes	Yes	Low		Yes	No	Yes	Yes	Probably No	Low		Yes	Yes	Yes	Yes	Yes	Probably No	Low		Yes	Yes	Yes		Low	Yes	Yes	Yes	Yes	Probably Yes	Yes	Yes	Low		Yes	Yes
13968	Ditch	2020	32043263	hypernatremia	during the ICU stay, time-weighted average of predictors	continuous variable	In-hospital mortality	202 mortality	0.44	TWA sodium per 10 mmol/L change: adjusted OR 4.0 (95% CI 2.1–7.5)	Yes	Yes	Yes	Yes	Yes	Yes	Low		Yes	No	Yes	Yes	Probably No	Low		Yes	Yes	Yes	Yes	Yes	Probably No	Low		Yes	Yes	Yes		Low	Yes	Yes	Yes	Yes	Probably Yes	Yes	Yes	Low		Yes	Yes
13980	Gritti	2019	31048051	demographic: age > 70	admission parameters and during ICU	0.4	In-hospital mortality and unfavorable outcome (GOSe 1-4) after 1 year	In-hospital mortality 38, unfavorable outcome 53 (additional)	In-hospital mortality 19.7%, unvavorble outcome 47.2%	Multivarite analysis: Age > 70: OR 7.72 (1.28 - 46.67) p = 0.026, OR 5.47 (1.50 - 20) p = 0.010	Yes	Yes	Yes	Yes	Yes	Yes	Low		Yes	No	Probably No	Probably No	Probably No	Moderate		Yes	Yes	Yes	Yes	Yes	Yes	Low		Yes	Yes	Yes		Low	Yes	Yes	Yes	Yes	Probably No	Yes	Yes	Low		Yes	Yes
13980	Gritti	2019	31048051	severity of TBI: motor GCS </=3	admission parameters and during ICU	various parameters	In-hospital mortality and unfavorable outcome (GOSe 1-4) after 1 year	In-hospital mortality 38, unfavorable outcome 53 (additional)	In-hospital mortality 19.7%, unvavorble outcome 47.2%	Multivarite analysis: GCS motor score </=3: OR 7.02 (1.61 - 30.67) p = 0.01	Yes	Yes	Yes	Yes	Yes	Yes	Low		Yes	No	Probably No	Probably No	Probably No	Moderate		Yes	Yes	Yes	Yes	Yes	Yes	Low		Yes	Yes	Yes		Low	Yes	Yes	Yes	Yes	Probably No	Yes	Yes	Low		Yes	Yes
13980	Gritti	2019	31048051	biochemical parameters: INR	admission parameters and during ICU	various parameters	In-hospital mortality and unfavorable outcome (GOSe 1-4) after 1 year	In-hospital mortality 38, unfavorable outcome 53 (additional)	In-hospital mortality 19.7%, unvavorble outcome 47.2%	Multivarite analysis: INR > 1.35: OR 6.25 (1.67 - 23.35) p = 0.006	Yes	Yes	Yes	Yes	Yes	Yes	Low		Yes	No	Probably No	Probably No	Probably No	Moderate		Yes	Yes	Yes	Yes	Yes	Yes	Low		Yes	Yes	Yes		Low	Yes	Yes	Yes	Yes	Probably No	Yes	Yes	Low		Yes	Yes
13980	Gritti	2019	31048051	biochemical parameters: Platelets	admission parameters and during ICU	various parameters	In-hospital mortality and unfavorable outcome (GOSe 1-4) after 1 year	In-hospital mortality 38, unfavorable outcome 53 (additional)	In-hospital mortality 19.7%, unvavorble outcome 47.2%	Multivarite analysis: platelets < 126.000: OR 5.47 (1.50 - 20) p = 0.010	Yes	Yes	Yes	Yes	Yes	Yes	Low		Yes	No	Probably No	Probably No	Probably No	Moderate		Yes	Yes	Yes	Yes	Yes	Yes	Low		Yes	Yes	Yes		Low	Yes	Yes	Yes	Yes	Probably No	Yes	Yes	Low		Yes	Yes
13985	Huang	2019	30639238	Secreted protein acidic and rich in cysteine-like 1 (SPARCL1)	on admission	continuous	In-hospital mortality	22	21.6	Serum SPARCL1 concentrations > 3.29 ng/ml independently associated with in-hospital mortality, OR 10.052 (95% CI 1.918–52.686), P = 0.006	Yes	Yes	Yes	Yes	Yes	Yes	Low		Yes	Probably No	Probably No	Probably No	Probably No	Low		Yes	Yes	Yes	No	Yes	Probably Yes	Moderate		Yes	Yes	Yes		Low	Yes	Yes	Yes	Yes	Probably No	Yes	Yes	Low		Yes	Yes
13991	Latronico	2020	32014041	posttraumatic cerebral infarction	during follow-up (CT scanning)	0.329	6-month mortality and 6-month GOS	143	continous for GOS	mortality: no OR provided; adjusted OR GOS 3.88 (95% CI 1.85-8.34) for PTCI	Yes	Yes	Yes	Yes	Yes	Yes	Low		Yes	Probably No	No	No	Probably No	Moderate		Yes	Yes	Yes	Yes	Probably Yes	Probably Yes	Low		Yes	Yes	Yes		Low	Yes	Yes	Yes	Yes	No	Yes	Yes	Low		Yes	Yes
	Robba	2021	33060506	acute kidney injury	ICU stay	8% AKI 1st week, 1% 2nd week, 3% 3rd week; 23% CRRT,	ICU mortality	1262	n=132	HR 2.25 (95% CI 1.51-3.37)	Probably Yes	Yes	Yes	Yes	Yes	Yes	Low		Yes	Yes	Yes	Yes	Yes	Low		Yes	Yes	Yes	Yes	Yes	Yes	Low		Yes	Yes	Yes		Low	Yes	Yes	Yes	Yes	Yes	Yes	Yes	Low		Yes	Yes
	Robba	2021	33060506	acute kidney injury	ICU stay	8% AKI 1st week, 1% 2nd week, 3% 3rd week; 23% CRRT,	6-month unfavorable outcome	1106	n=556	HR 3.04 (95% CI 1.87-4.92)	Probably Yes	Yes	Yes	Yes	Yes	Yes	Low		Yes	Yes	Yes	Yes	Yes	Low		Yes	Yes	Yes	Yes	Yes	Yes	Low		Yes	Yes	Yes		Low	Yes	Yes	Yes	Yes	Yes	Yes	Yes	Low		Yes	Yes
14035	Steyerberg	2008	18684008	Age	on admission	continuous	6-month unfavorable outcome	4082	0.48	OR IMPACT model 2.4 (2.2–2.5) basic model, 2.2 (2.0–2.3) extendet model, 1.9 (1.7–2.1) lab model	Probably Yes	Yes	Yes	Yes	Yes	Yes	Low		Probably Yes	Probably No	No	No	Probably Yes	Moderate		Yes	Probably Yes	Yes	Probably Yes	Probably Yes	Probably No	Moderate		Yes	Yes	Yes		Low	Yes	Yes	Probably Yes	Probably Yes	Probably Yes	Yes	Yes	Low		Yes	Yes
14035	Steyerberg	2008	18684008	GCS motor score	on admission	continuous mGCS 1-4 vs. MGCS 5	6-month unfavorable outcome	4082	0.48	OR mGCS1: 3.9 (3.4–4.5 ) basic, 3.4 (2.9–4.0) extended, 2.8 (2.1–3.7) lab model; mGCS 2: 5.7 (4.9–6.6) basic, 4.6 (3.9–5.4) extended, 4.3 (3.5–5.4) lab; mGCS 3: 3.0 (2.6–3.5) basic, 2.8 (2.4–3.2) extended, 2.7 (2.2–3.3) lab; mGCS 4: 1.7 (1.5–1.9) basic, 1.6 (1.4–1.8) extended, 1.5 (1.3–1.8) lab	Probably Yes	Yes	Yes	Yes	Yes	Yes	Low		Probably Yes	Probably No	No	No	Probably Yes	Moderate		Yes	Probably Yes	Yes	Probably Yes	Probably Yes	Probably No	Moderate		Yes	Yes	Yes		Low	Yes	Yes	Probably Yes	Probably Yes	Probably Yes	Yes	Yes	Low		Yes	Yes
14035	Steyerberg	2008	18684008	pupillary reactivity	on admission	3120	6-month unfavorable outcome	4082	0.48	OR One pupil reacted 1.8 (1.6–2.1) basic, 1.6 (1.4–1.8) extended, 1.4 (1.1–1.7) lab OR no pupil reacted 3.3 (3.0–3.7) basic, 2.7 (2.4–3.1) extended, 2.1 (1.6–2.6) lab	Yes	Yes	Yes	Yes	Yes	Yes	Low		Probably Yes	Yes	Yes	No	Probably Yes	Moderate		Yes	Probably Yes	Yes	Probably Yes	Probably Yes	Probably Yes	Low		Yes	Yes	Yes		Low	Yes	Yes	Probably Yes	Probably Yes	Probably Yes	Yes	Yes	Low		Yes	Yes
	Majdan	2015	25227136	pupillary reactivity	on admission	one pupil 8%; none 15%	6-month mortality	445	0.39	in IMPACT core: one pupil OR 0.7 (95% CI 0.26-1.81); none OR 14.2 (95% CI 5.7-35.4); in IMPACT extended: one pupil OR 0.67 (95% CI 0.2-2.3); none OR 5.8 (95% CI 1.8-18.5)	Yes	Probably Yes	Yes	Yes	Yes	Probably Yes	Moderate		Probably Yes	No	No	No	Probably No	Moderate		Yes	Yes	Yes	Yes	Yes	No	Moderate		Yes	Probably Yes	Probably Yes		Moderate	Probably Yes	Yes	Yes	Yes	Probably No	Yes	Yes	Moderate		Yes	Yes
	Majdan	2015	25227136	motor GCS	on admission	motor GCS 1-1 63%; motor GCS 3-4 13%; motor GCS 5-6 23%	6-month mortality	445	0.39	in IMPACT core: mGCS 1 2.9 (1.4-6.1); mGCS 2 1.9 (0.2-21.6); mGCS 3 (1.5 (0.6-7.2); mGCS 4 0.8 (0.2-2.8); in IMPACT extended: mGCS 1 1.29 (0.45-3.7); mGCS 2 n/a; mGCS 3 3.1 (0.49-19.1); mGCS 4 0.8 (0.17-3.8)	Yes	Probably Yes	Yes	Yes	Yes	Probably Yes	Moderate		Probably Yes	No	No	No	Probably No	Moderate		Yes	Yes	Yes	Yes	Yes	No	Moderate		Yes	Probably Yes	Probably Yes		Moderate	Probably Yes	Yes	Yes	Yes	Probably No	Yes	Yes	Moderate		Yes	Yes
	Bonow	2018	29229352	motor GCS	on admission					favorable OR: per point motor GCS 1.41 (955 CI 1.23 - 1.61)	Probably Yes	Yes	Yes	Yes	Yes	Probably Yes	Moderate		Probably Yes	No	No	No	No	High		Yes	Yes	Yes	Yes	Yes	No	Moderate		Yes	Probably Yes	Probably Yes		Moderate	Probably Yes	Yes	No	Probably Yes	No	No	No	High		Yes	Yes
	Bonow	2018	29229352	age	on admission		6-month outcome (GOSe, favorable vs. Unvaforable)	550		favorable OR: age (per 10 years) 0.65 (95% CI 0.57-0.73)	Probably Yes	Yes	Yes	Yes	Yes	Probably Yes	Moderate		Probably Yes	No	No	No	No	High		Yes	Yes	Yes	Yes	Yes	No	Moderate		Yes	Probably Yes	Probably Yes		Moderate	Probably Yes	Yes	No	Probably Yes	No	No	No	High		Yes	Yes
	Gao	2020	32702336	Age	on admission		in-hospital mortality	2804	0.2	HR 1.23 (p<0.0001)	Yes	Yes	Yes	Yes	Yes	Yes	Low		Yes	Yes	Yes	Yes	Yes	Low		Yes	Yes	Yes	Yes	Yes	Yes	Low		Yes	Yes	Yes		Low	Yes	Yes	Yes	Yes		Yes	Yes	Low		Yes	Yes
	Gao	2020	32702336	GCS	on admission		in-hospital mortality	2804	0.2	HR 0.61 (p<0.0001)	Yes	Yes	Yes	Yes	Yes	Yes	Low		Yes	Yes	Yes	Yes	Yes	Low		Yes	Yes	Yes	Yes	Yes	Yes	Low		Yes	Yes	Yes		Low	Yes	Yes	Yes	Yes		Yes	Yes	Low		Yes	Yes
	Gao	2020	32702336	ISS	on admission		in-hospital mortality	2804	0.2	severe (ISS 16-24) HR 4.52 (p=0.042); critical (ISS 25-75) HR 7.2 (p=0.0076)	Yes	Yes	Yes	Yes	Yes	Yes	Low		Yes	Yes	Yes	Yes	Yes	Low		Yes	Yes	Yes	Yes	Yes	Yes	Low		Yes	Yes	Yes		Low	Yes	Yes	Yes	Yes		Yes	Yes	Low		Yes	Yes
	Gao	2020	32702336	pupillary reactivity	on admission		in-hospital mortality	2804	0.2	one or both absent: HR 1.31 (p=0.028)	Yes	Yes	Yes	Yes	Yes	Yes	Low		Yes	Yes	Yes	Yes	Yes	Low		Yes	Yes	Yes	Yes	Yes	Yes	Low		Yes	Yes	Yes		Low	Yes	Yes	Yes	Yes		Yes	Yes	Low		Yes	Yes
	Gao	2020	32702336	hypoxia	on admission		in-hospital mortality	2804	0.2	O2 Sat <95% HR 1.44 (p=0.014)	Yes	Yes	Yes	Yes	Yes	Yes	Low		Yes	Yes	Yes	Yes	Yes	Low		Yes	Yes	Yes	Yes	Yes	Yes	Low		Yes	Yes	Yes		Low	Yes	Yes	Yes	Yes		Yes	Yes	Low		Yes	Yes
	Gao	2020	32702336	hypotension	on admission		in-hospital mortality	2804	0.2	SBP <90 HR 1.67 (p=0.0004)	Yes	Yes	Yes	Yes	Yes	Yes	Low
14035	Steyerberg	2008	18684008	Hypoxia	on admission	3120	6-month unfavorable outcome	4082		OR IMPACT extended: OR 1.3 (1.1-1.5); lab model OR 1.4 (1.2-1.7)
14035	Steyerberg	2008	18684008	Hypotension	on admission	3120	6-month unfavorable outcome	4082		OR IMPACT extended: OR 1.8 (1.6-2.1); lab model OR 1.5 (1.2-1.8)
	Chang	2022	36166912	pupillary reactivity	on admission	24.7%	In-hospital mortality	118 of 324 (=derivation cohort)	0.36	both pupils unractive OR 4.5 (1.6–12.8)	Yes	Yes	Yes	Yes	Yes	Yes	Low		Yes	Yes	No	No	Probably No	Moderate		Yes	Yes	Yes	Yes	Yes	Yes	Low		Yes	Yes	Yes		Low	Yes	Yes	Yes	Yes	No	Yes	Yes	Moderate		Yes	Yes
	Chang	2022	36166912	acute renal failure	during ICU stay	0.09	In-hospital mortality	118 of 324 (=derivation cohort)	0.36	acute renal failure OR 17.9 (3.7–95.8)	Yes	Yes	Yes	Yes	Yes	Yes	Low		Yes	Yes	No	No	Probably No	Moderate		Yes	Yes	Yes	Yes	Yes	Yes	Low		Yes	Yes	Yes		Low	Yes	Yes	Yes	Yes	No	Yes	Yes	Moderate		Yes	Yes
	Luu	2021	33442812	Severe acute kidney injury (stage 3 or greater)	during therapy	2.1%	hospital mortality	8900	0.24	OR for severe acute kidney injury 2.03	Yes	Yes	No	Yes	Yes	Yes	Low		Yes	No	No	No	Probably No	Moderate		Yes	Yes	Yes	Yes	Yes	Probably No	Low		Yes	Yes	Yes		Low	Yes	Yes	Yes	Yes	Yes	Yes	Yes	Low		Yes	Yes
[truncated: 12 more columns]

## Sheet: All TBI
RefID	FIRST AUTHOR LAST NAME	YEAR OF PUBLICATION	PMID	PROGNOSTIC FACTOR(S) EVALUATED	Timing of prognostic factor evaluation	Prevalence % of the predictor	OUTCOME(S)	Sample size for the outcome	Prevalence % of the outcome	EFFECT SIZE WITH 95% CI as reported in the study (False Positive Rate, Sensitivity, Specificity, Odds Ratio, Relative Risk)	Study participation ROB: Adequate participation in the study by eligible persons	Study participation ROB: Description of the source population or population of interest	Study participation ROB: Description of the baseline study sample	Study participation ROB: Adequate description of the sampling frame and recruitment	Study participation ROB: Adequate description of the period and place of recruitment	Study participation ROB: Adequate description of inclusion and exclusion criteria	STUDY PARTICIPATION: RISK OF BIAS	Study participation ROB: Reviewer Comments	Study attrition ROB: Adequate response rate for study participants	Study attrition ROB: Description of attempts to collect information on participants who dropped out	Study attrition ROB: Reasons for loss to follow-up are provided	Study attrition ROB: Adequate description of participants lost to follow-up	Study attrition ROB: There are no important differences between participants who completed the study and those who did not	STUDY ATTRITION: RISK OF BIAS	Study attrition ROB: Reviewer Comments	Prognostic Factor Measurement ROB: A clear definition or description of the PF is provided	Prognostic Factor Measurement ROB: Method of PF measurement is adequately valid and reliable	Prognostic Factor Measurement ROB: Continuous variables are reported or appropriate cut points are used	Prognostic Factor Measurement ROB: The method and setting of measurement of PF is the same for all study participants	Prognostic Factor Measurement ROB: Adequate proportion of the study sample has complete data for the PF	Prognostic Factor Measurement ROB: Appropriate methods of imputation are used for missing PF data	PROGNOSTIC FACTOR MEASUREMENT: RISK OF BIAS	Prognostic Factor Measurement ROB: Reviewer Comments	Outcome measurement ROB: A clear definition of the outcome is provided	Outcome measurement ROB: Method of outcome measurement used is adequately valid and reliable	Outcome measurement ROB: The method and setting of outcome measurement is the same for all study participants	Outcome Measurement ROB: Reviewer Comments	OUTCOME MEASUREMENT: RISK OF BIAS	Study confounding ROB: All important confounders are measured	Study confounding ROB: Clear definitions of the important confounders measured are provided	Study confounding ROB: Measurement of all important confounders is adequately valid and reliable	Study confounding ROB: The method and setting of confounding measurement are the same for all study participants	Study confounding ROB: Appropriate methods are used if imputation is used for missing confounder data	Study confounding ROB: Important potential confounders are accounted for in the study design	Study confounding ROB: Important potential confounders are accounted for in the analysis	STUDY CONFOUNDING: RISK OF BIAS	Study Confounding ROB: Reviewer Comments	Statistical analysis ROB: Sufficient presentation of data to assess the adequacy of the analytic strategy	Statistical analysis ROB: Strategy for model building is appropriate and is based on a conceptual framework or model
19	Merck	2019		Prolonged time Hb<8 gm/dL	during ICU stay in first 2 weeks	0.365	2-week mortality	855	0.126		Yes	Yes	Yes	Yes	Yes	Yes	Low		Yes	Probably Yes	Probably Yes	Yes	Probably Yes	Low		Yes	Yes	Yes	Yes	Yes	Probably Yes	Low		Yes	Yes	Yes		Low	Probably Yes	Yes	Probably Yes	Yes	Probably No	Probably Yes	Yes	Moderate		Yes	Yes
19	Merck	2019		Prolonged time INR >1.4	during ICU stay in first 2 weeks	0.192	2-week mortality	798	0.126		Yes	Yes	Yes	Yes	Yes	Yes	Low		Yes	Probably Yes	Probably Yes	Yes	Probably Yes	Low		Yes	Yes	Yes	Yes	Yes	Probably Yes	Low		Yes	Yes	Yes		Low	Probably Yes	Yes	Probably Yes	Yes	Probably No	Probably Yes	Yes	Moderate		Yes	Yes
19	Merck	2019		Prolonged time Glucose >180 mg/dL	during ICU stay in first 2 weeks	0.501	2-week mortality	856	0.126	OR	Yes	Yes	Yes	Yes	Yes	Yes	Low		Yes	Probably Yes	Probably Yes	Yes	Probably Yes	Low		Yes	Yes	Yes	Yes	Yes	Probably Yes	Low		Yes	Yes	Yes		Low	Probably Yes	Yes	Probably Yes	Yes	Probably No	Probably Yes	Yes	Moderate		Yes	Yes
19	Merck	2019		Prolonged time SBP <100 mmHg	during ICU stay in first 2 weeks	0.495	2-week mortality	863	0.126		Yes	Yes	Yes	Yes	Yes	Yes	Low		Yes	Probably Yes	Probably Yes	Yes	Probably Yes	Low		Yes	Yes	Yes	Yes	Yes	Probably Yes	Low		Yes	Yes	Yes		Low	Probably Yes	Yes	Probably Yes	Yes	Probably No	Probably Yes	Yes	Moderate		Yes	Yes
19	Merck	2019		In ICP monitored pts: Prolonged time ICP>20	during ICU stay in first 2 weeks	n/a	2-week mortality	480	0.126	one or more ICP >20mmHg, OR 1.84 (95% CI 0.95-3.56)	Yes	Yes	Yes	Yes	Yes	Yes	Low		Yes	Probably Yes	Probably Yes	Yes	Probably Yes	Low		Yes	Yes	Yes	Yes	Yes	Probably Yes	Low		Yes	Yes	Yes		Low	Probably Yes	Yes	Probably Yes	Yes	Probably No	Probably Yes	Yes	Moderate		Yes	Yes
19	Merck	2019		In ICP monitored pts: Prolonged time Glucose >180 mg/dL	during ICU stay in first 2 weeks	n/a	2-week mortality	480	n/a		Yes	Yes	Yes	Yes	Yes	Yes	Low		Yes	Probably Yes	Probably Yes	Yes	Probably Yes	Low		Yes	Yes	Yes	Yes	Yes	Probably Yes	Low		Yes	Yes	Yes		Low	Probably Yes	Yes	Probably Yes	Yes	Probably No	Probably Yes	Yes	Moderate		Yes	Yes
19	Merck	2019		In ICP monitored pts: Prolonged time Hb <8	during ICU stay in first 2 weeks	n/a	2-week mortality	480	n/a		Yes	Yes	Yes	Yes	Yes	Yes	Low		Yes	Probably Yes	Probably Yes	Yes	Probably Yes	Low		Yes	Yes	Yes	Yes	Yes	Probably Yes	Low		Yes	Yes	Yes		Low	Probably Yes	Yes	Probably Yes	Yes	Probably No	Probably Yes	Yes	Moderate		Yes	Yes
19	Merck	2019		In ICP monitored pts: Prolonged time SBP <90	during ICU stay in first 2 weeks	n/a	2-week mortality	480	n/a		Yes	Yes	Yes	Yes	Yes	Yes	Low		Yes	Probably Yes	Probably Yes	Yes	Probably Yes	Low		Yes	Yes	Yes	Yes	Yes	Probably Yes	Low		Yes	Yes	Yes		Low	Probably Yes	Yes	Probably Yes	Yes	Probably No	Probably Yes	Yes	Moderate		Yes	Yes
19	Merck	2019		Prolonged time Glucose >180 mg/dL	during ICU stay in first 2 weeks		Poor Outcome at 6 months (pre-specified stratified dichotomy of GOSE, by highest reliable GCS)	726			Yes	Yes	Yes	Yes	Yes	Yes	Low		Yes	Probably Yes	Probably Yes	Yes	Probably Yes	Low		Yes	Yes	Yes	Yes	Yes	Probably Yes	Low		Yes	Yes	Yes		Low	Probably Yes	Yes	Probably Yes	Yes	Probably No	Probably Yes	Yes	Moderate		Yes	Yes
19	Merck	2019		Prolonged time Hb<8 gm/dL	during ICU stay in first 2 weeks		Poor Outcome at 6 months (pre-specified stratified dichotomy of GOSE, by highest reliable GCS)	726			Yes	Yes	Yes	Yes	Yes	Yes	Low		Yes	Probably Yes	Probably Yes	Yes	Probably Yes	Low		Yes	Yes	Yes	Yes	Yes	Probably Yes	Low		Yes	Yes	Yes		Low	Probably Yes	Yes	Probably Yes	Yes	Probably No	Probably Yes	Yes	Moderate		Yes	Yes
19	Merck	2019		SBP <100	during ICU stay in first 2 weeks		Poor Outcome at 6 months (pre-specified stratified dichotomy of GOSE, by highest reliable GCS)	830		single transgression SBP <90 mmHg <90% adjusted OR for favorable outcome 1.411 (95% CI 0.1.047-1.9); all transgressions 0.1.249 (95% CI 0.0.858-1.816)	Yes	Yes	Yes	Yes	Yes	Yes	Low		Yes	Probably Yes	Probably Yes	Yes	Probably Yes	Low		Yes	Yes	Yes	Yes	Yes	Probably Yes	Low		Yes	Yes	Yes		Low	Probably Yes	Yes	Probably Yes	Yes	Probably No	Probably Yes	Yes	Moderate		Yes	Yes
19	Merck	2019		Prolonged time O2 sat <90%	during ICU stay in first 2 weeks		Poor Outcome at 6 months (pre-specified stratified dichotomy of GOSE, by highest reliable GCS)	726	0.502	single transgression O2 Sat <90% adjusted OR for favorable outcome 1.175 (95% CI 0.868-1.591); all transgressions 0.802 (95% CI 0.566-1.137)	Yes	Yes	Yes	Yes	Yes	Yes	Low		Yes	Probably Yes	Probably Yes	Yes	Probably Yes	Low		Yes	Yes	Yes	Yes	Yes	Probably Yes	Low		Yes	Yes	Yes		Low	Probably Yes	Yes	Probably Yes	Yes	Probably No	Probably Yes	Yes	Moderate		Yes	Yes
19	Merck	2019		single occurrence of Glucose >180 mg/dL	during ICU stay in first 2 weeks		Poor Outcome at 6 months (pre-specified stratified dichotomy of GOSE, by highest reliable GCS)	726			Yes	Yes	Yes	Yes	Yes	Yes	Low		Yes	Probably Yes	Probably Yes	Yes	Probably Yes	Low		Yes	Yes	Yes	Yes	Yes	Probably Yes	Low		Yes	Yes	Yes		Low	Probably Yes	Yes	Probably Yes	Yes	Probably No	Probably Yes	Yes	Moderate		Yes	Yes
19	Merck	2019		single occurrence of INR >1.4	during ICU stay in first 2 weeks		Poor Outcome at 6 months (pre-specified stratified dichotomy of GOSE, by highest reliable GCS)	726			Yes	Yes	Yes	Yes	Yes	Yes	Low		Yes	Probably Yes	Probably Yes	Yes	Probably Yes	Low		Yes	Yes	Yes	Yes	Yes	Probably Yes	Low		Yes	Yes	Yes		Low	Probably Yes	Yes	Probably Yes	Yes	Probably No	Probably Yes	Yes	Moderate		Yes	Yes
19	Merck	2019		In ICP monitored pts: single ICP >=20			Poor Outcome at 6 months (pre-specified stratified dichotomy of GOSE, by highest reliable GCS)	480			Yes	Yes	Yes	Yes	Yes	Yes	Low		Yes	Probably Yes	Probably Yes	Yes	Probably Yes	Low		Yes	Yes	Yes	Yes	Yes	Probably Yes	Low		Yes	Yes	Yes		Low	Probably Yes	Yes	Probably Yes	Yes	Probably No	Probably Yes	Yes	Moderate		Yes	Yes
19	Merck	2019		In ICP monitored pts: single SBP <90mmHg			Poor Outcome at 6 months (pre-specified stratified dichotomy of GOSE, by highest reliable GCS)	480			Yes	Yes	Yes	Yes	Yes	Yes	Low		Yes	Probably Yes	Probably Yes	Yes	Probably Yes	Low		Yes	Yes	Yes	Yes	Yes	Probably Yes	Low		Yes	Yes	Yes		Low	Probably Yes	Yes	Probably Yes	Yes	Probably No	Probably Yes	Yes	Moderate		Yes	Yes
19	Merck	2019		In ICP monitored pts: single MAP <65			Poor Outcome at 6 months (pre-specified stratified dichotomy of GOSE, by highest reliable GCS)	480			Yes	Yes	Yes	Yes	Yes	Yes	Low		Yes	Probably Yes	Probably Yes	Yes	Probably Yes	Low		Yes	Yes	Yes	Yes	Yes	Probably Yes	Low		Yes	Yes	Yes		Low	Probably Yes	Yes	Probably Yes	Yes	Probably No	Probably Yes	Yes	Moderate		Yes	Yes
19	Merck	2019		In ICP monitored pts: prolonged ICP >=20			Poor Outcome at 6 months (pre-specified stratified dichotomy of GOSE, by highest reliable GCS)	480		Single transgression adjusted OR 2.486 (95% CI 1.493-4.14)	Yes	Yes	Yes	Yes	Yes	Yes	Low		Yes	Probably Yes	Probably Yes	Yes	Probably Yes	Low		Yes	Yes	Yes	Yes	Yes	Probably Yes	Low		Yes	Yes	Yes		Low	Probably Yes	Yes	Probably Yes	Yes	Probably No	Probably Yes	Yes	Moderate		Yes	Yes
19	Merck	2019		In ICP monitored pts: prolonged O2 <90%			Poor Outcome at 6 months (pre-specified stratified dichotomy of GOSE, by highest reliable GCS)	480			Yes	Yes	Yes	Yes	Yes	Yes	Low		Yes	Probably Yes	Probably Yes	Yes	Probably Yes	Low		Yes	Yes	Yes	Yes	Yes	Probably Yes	Low		Yes	Yes	Yes		Low	Probably Yes	Yes	Probably Yes	Yes	Probably No	Probably Yes	Yes	Moderate		Yes	Yes
19	Merck	2019		In ICP monitored pts: prolonged Glc >180 mg/dL			Poor Outcome at 6 months (pre-specified stratified dichotomy of GOSE, by highest reliable GCS)	480			Yes	Yes	Yes	Yes	Yes	Yes	Low		Yes	Probably Yes	Probably Yes	Yes	Probably Yes	Low		Yes	Yes	Yes	Yes	Yes	Probably Yes	Low		Yes	Yes	Yes		Low	Probably Yes	Yes	Probably Yes	Yes	Probably No	Probably Yes	Yes	Moderate		Yes	Yes
342	Haines	2018		Race	on admission		in-hospital mortality	131, 461		Black vs. white (AIS 5: OR 0.949, p<0.001. (AIS 2: OR 0.999, p<0.001). otherwise NO difference for other AIS (3,4)	Probably Yes	Yes	Yes	No	Probably Yes	Probably Yes	Moderate		Probably No	No	No	No	No	High		Yes	Probably Yes	Yes	Probably Yes	Yes	No	High		Yes	Yes	Probably Yes		Moderate	No	No	No	Yes	No	No	No	High		Probably Yes	Probably No
342	Haines	2018		Ethnicity	on admission		in-hospital mortality	131, 461		Hispanic vs. non-hispanic (AIS 5: OR 0.961, p=0.016), otherwise no difference for other AIS (2,3,4)	Probably Yes	Yes	Yes	No	Probably Yes	Probably Yes	Moderate		Probably No	No	No	No	No	High		Yes	Probably Yes	Yes	Probably Yes	Yes	No	High		Yes	Yes	Probably Yes		Moderate	No	No	No	Yes	No	No	No	High		Probably Yes	Probably No
342	Haines	2018		insurance status	on admission		in-hospital mortality	131, 461		AIS 5: Medicare (OR 1.027, p=0.007) and uninsured (OR 1.052, p=0.001) vs. privately insured	Probably Yes	Yes	Yes	No	Probably Yes	Probably Yes	Moderate		Probably No	No	No	No	No	High		Yes	Probably Yes	Yes	Probably Yes	Yes	No	High		Yes	Yes	Probably Yes		Moderate	No	No	No	Yes	No	No	No	High		Probably Yes	Probably No
342	Haines	2018		Race	on admission		TBI procedures performed	106708		asian and black more TBI procedures for AIS 3 and 4. No difference for hispanic ehtnicity or other races	Probably Yes	Yes	Yes	No	Probably Yes	Probably Yes	Moderate		Probably No	No	No	No	No	High		Yes	Probably Yes	Yes	Probably Yes	Yes	No	High		Yes	Yes	Probably Yes		Moderate	No	No	No	Yes	No	No	No	High		Probably Yes	Probably No
342	Haines	2018		insurance status	on admission		TBI procedures performed	106708		Medicaid with AIS 4 had more procedures than privately insured. Otherwise no differences	Probably Yes	Yes	Yes	No	Probably Yes	Probably Yes	Moderate		Probably No	No	No	No	No	High		Yes	Probably Yes	Yes	Probably Yes	Yes	No	High		Yes	Yes	Probably Yes		Moderate	No	No	No	Yes	No	No	No	High		Probably Yes	Probably No
342	Haines	2018		Race	on admission		Hospital Length of Stay	131, 461		black (compared to white)patients had progressively longer LOS as severity worsened	Probably Yes	Yes	Yes	No	Probably Yes	Probably Yes	Moderate		Probably No	No	No	No	No	High		Yes	Probably Yes	Yes	Probably Yes	Yes	No	High		Yes	Yes	Probably Yes		Moderate	No	No	No	Yes	No	No	No	High		Probably Yes	Probably No
342	Haines	2018		Ethnicity	on admission		Hospital Length of Stay	131, 461		Hispanic vs. non-hispanic had longer LOS as severity worsened starting at AIS 3; Asian longer LOS only with AIS 3	Probably Yes	Yes	Yes	No	Probably Yes	Probably Yes	Moderate		Probably No	No	No	No	No	High		Yes	Probably Yes	Yes	Probably Yes	Yes	No	High		Yes	Yes	Probably Yes		Moderate	No	No	No	Yes	No	No	No	High		Probably Yes	Probably No
342	Haines	2018		insurance status	on admission		Hospital Length of Stay	131, 461		Medicaid vs. private had progressively longer LOS as severity worsened; uninsured had longer LOS with AIS 3-5. Medicare had longer LOS for all AIS except AIS 3	Probably Yes	Yes	Yes	No	Probably Yes	Probably Yes	Moderate		Probably No	No	No	No	No	High		Yes	Probably Yes	Yes	Probably Yes	Yes	No	High		Yes	Yes	Probably Yes		Moderate	No	No	No	Yes	No	No	No	High		Probably Yes	Probably No
455	Aldossary	2018		DWI volume on MRI	within 1 month post TBI	0.721	GOSE at 12 months	251		DAI lesion volume predicts worse GOSE	Yes	Yes	Probably Yes	Yes	No	Yes	High		No	No	No	No	No	High		Yes	Probably Yes	Yes	Probably Yes	Probably Yes	No	High		Yes	Probably Yes	Probably Yes		Moderate	No	No	No	No	No	No	No	High		No	No
502	Briain	2018		Hyperoxia (paO2 on ABG) >300 mmHg	first 24h in ICU		in-hospital mortality	24, 148 (but includes mild TBI)	0.178	OR 0.97 (0.86-1.11). Subgroup analysis of isolated head injury also no significance	Yes	Yes	Yes	Yes	Yes	Yes	Low		Yes	Yes	No	No	No	Moderate		Yes	Yes	Yes	Yes	Yes	No	Low		Yes	Yes	Yes		Low	No	No	No	Yes	No	Probably Yes	No	High		Yes	Yes
502	Briain	2018		Hypoxia (paO2 on ABG) <40 mmHg	first 24h in ICU		in-hospital mortality	24, 148 (but includes mild TBI)	~18-20% (figure only, no table)	OR 1.52 (1.027-2.25)	Yes	Yes	Yes	Yes	Yes	Yes	Low		Yes	Yes	No	No	No	Moderate		Yes	Yes	Yes	Yes	Yes	No	Low		Yes	Yes	Yes		Low	No	No	No	Yes	No	Probably Yes	No	High		Yes	Yes
556	Watanabe	2018		severe extracranial injury	admission	0.293	in-hospital mortality	485	0.218	OR 2.3 (1.03-5.14)	Yes	Yes	Yes	Yes	Yes	Yes	Low		Yes	No	No	No	No	High		Yes	Yes	Yes	Yes	Yes	No	Moderate		Yes	Yes	Probably Yes		Moderate	Yes	Yes	Yes	Yes	No	Yes	Yes	Low		Yes	Yes
556	Watanabe	2018		severe extracranial injury	admission	0.293	unfavorable outcome at discharge(GOS 3-5)	485	0.34	OR 1.62 (0.91-2.89) (SEI not significant predictor)
850	Sumiyoshi	2017		outpatient antiplatelet use	admission		in-hospital mortality	934	0.152	OR 1.14 (0.8-1.62): antiplatelet use not significant	Yes	Yes	Yes	Yes	Yes	Yes	Low		Yes	No	No	Probably Yes	Yes	Low		Yes	Yes	Yes	Yes	Yes	No	Low		No	Yes	Yes		Moderate	Yes	Yes	Yes	Yes	No	Yes	Yes	Moderate		Yes	Yes
850	Sumiyoshi	2017		outpatient antiplatelet use	admission		unfavorable outcome at discharge(GOS 3-5)	934	0.351	OR 1.05 (0.76-1.45): antiplatelet use not significant	Yes	Yes	Yes	Yes	Yes	Yes	Low		Yes	No	No	Probably Yes	Yes	Low		Yes	Yes	Yes	Yes	Yes	No	Low		No	Yes	Yes		Moderate	Yes	Yes	Yes	Yes	No	Yes	Yes	Moderate		Yes	Yes
977	Cicuendez	2017		DAI lesions on MRI using Gentry and Firsching Classification	subacute phase after TBI (30/60d)		unfavorable outcome (GOS 3-5) 1 year post d/c	264	33% (n=96)	not shown, only p-value for Gentry and Firsching Classification (p<0.02)	No	Yes	No	Yes	Yes	Yes	High		Yes	No	No	No	No	High		Yes	Probably Yes	Probably No	Probably Yes	Probably Yes	No	Moderate		Yes	No	Probably No		High	Probably Yes	Yes	Probably Yes	Probably Yes	No	Probably No	Yes	Moderate		No	Yes
1069	Spaite	2017		Depth and Duration of out of hospital hypotension (SBP <90) (Depth-Duration dose 'integrated area under the curve'	pre-admission	0.072	in-hospital mortality	7521	0.096	OR 1.19 (1.15-1.25) per 2-fold hypotension dose increase with linear relationship with death , AUC 0.952;	Yes	Yes	Yes	Yes	Yes	Yes	Low		Yes	No	Probably No	No	No	High		Yes	Yes	Yes	Yes	Yes	Yes	Low		Yes	Yes	Yes		Low	No	Yes	Yes	Yes	No	No	No	High		Yes	Yes
1115	Denninghoff	2017		pre-hospital intubation	pre-admission	0.4	6-month mortality	882	0.17	OR 0.7 (0.37-1.31) in full MV model, adjusted for transport method, GCS, age, race/ethnicity,	No	Yes	Yes	Yes	Yes	Yes	High		Yes	Yes	No	Probably Yes	Yes	Low		Yes	Yes	Yes	Yes	Yes	No	Low		Yes	Yes	Yes		Low	Yes	Yes	Yes	Yes	No	Yes	Yes	Low		Yes	Yes
1115	Denninghoff	2017		pre-hospital intubation	pre-admission	0.4	Favorable Outcome at 6 months (pre-specified stratified dichotomy of GOSE, by highest reliable GCS)	882	0.5	OR 1.1 (0.69-1.76) in full MV model, adjusted for transport method, GCS, age, race/ethnicity	No	Yes	Yes	Yes	Yes	Yes	High		Yes	Yes	No	Probably Yes	Yes	Low		Yes	Yes	Yes	Yes	Yes	No	Low		Yes	Yes	Yes		Low	Yes	Yes	Yes	Yes	No	Yes	Yes	Low		Yes	Yes
1171	Smith	2017		Hyponatremia (<135 mEq/L) on presentation	admission	0.29	in-hospital mortality	151	0.132	Linear regretion MV model, OR not provided, beta=0.148, p=0.006	Probably No	Yes	Yes	Yes	Yes	Probably No	High		Yes	No	No	No	No	High		Yes	Yes	Yes	Yes	Yes	Probably No	Low		Yes	Yes	Yes		Low	No	Probably Yes	No	Probably Yes	No	No	No	High		Yes	Yes
1216	Boutin	2017		Red blood cell transfusion	at any time during hospitalization	28.2% (n=1991)	in-hospital mortality	7062		adjusted RR for at least 1 unit of PRBC transfused: RR 1.23 (1.13-1.33)	Yes	Yes	Yes	Yes	Yes	Yes	Low		Yes	Yes	Probably No	Probably No	Probably No	Low		Yes	Yes	Yes	Yes	Yes	Yes	Low		Yes	Yes	Yes		Low	Yes	Yes	Yes	Yes	Yes	Yes	Yes	Low		Yes	Yes
1216	Boutin	2017		Red blood cell transfusion	at any time during hospitalization	28% (n=1991)	Hospital LOS in Survivors			adjusted HR 1.63 (1.52-1.75)	Yes	Yes	Yes	Yes	Yes	Yes	Low		Yes	Yes	Probably No	Probably No	Probably No	Low		Yes	Yes	Yes	Yes	Yes	Yes	Low		Yes	Yes	Yes		Low	Yes	Yes	Yes	Yes	Yes	Yes	Yes	Low		Yes	Yes
1228	Sekhorn	2017		Implementation of Neurocritical care consulting service incl MMM	hospitalization	33% (37 post NCC in total n=113)	GOS at 6 months	113		OR 2.5 (1.1-5.3), p=0.022	Yes	Yes	Yes	Yes	Yes	Yes	Low		Yes	Probably No	Probably Yes	Probably Yes	No	Moderate		Yes	Yes	Yes	Yes	Yes	Probably No	Moderate		Yes	Yes	Yes		Low	No	No	No	No	No	No	No	High		Yes	Yes
1502	Cicuendez	2016		Volume of corpus callosum TAI lesions on T2/FLAIR	within 60 days of TBI on MRI	0.37	GOSE at 12 months (dichotomized at poor 1-4)	264		OR 2.23 (1.17-4.26), p=0.01	No	Yes	Yes	Yes	Yes	Yes	High		Probably Yes	No	No	No	Probably No	High		Yes	Yes	Yes	Yes	Yes	No	Low		Yes	Yes	Probably Yes		Moderate	No	Yes	Yes	Yes	No	No	No	High		Yes	Yes
1502	Cicuendez	2016		Presence of Corpus callosum TAI lesion on T2/FLAIR	within 60 days of TBI on MRI	0.37	GOSE at 12 months (dichotomized at poor 1-4)	264		OR 3.8 (2.04-7.06), p<0.01	No	Yes	Yes	Yes	Yes	Yes	High		Probably Yes	No	No	No	Probably No	High		Yes	Yes	Yes	Yes	Yes	No	Low		Yes	Yes	Probably Yes		Moderate	No	Yes	Yes	Yes	No	No	No	High		Yes	Yes
1667	Al-Hassani	2018		GCS	admission		Functional Independence Measure at discharge from rehab	201		no correlation (r=0.038, p=0.59)	Probably Yes	Yes	Probably Yes	Probably Yes	Yes	Probably Yes	Moderate		Probably No	No	No	No	No	High		Yes	Yes	Yes	Yes	Yes	No	Moderate		Yes	Yes	No		High	Probably No	Probably No	Probably No	Probably Yes	No	No	No	High		Probably No	Probably Yes
1667	Al-Hassani	2018		GCS	admission		Ranchos Los Amigos Score at discharge from rehab	201		no correlation (r=0.063, p=0.38)	Probably Yes	Yes	Probably Yes	Probably Yes	Yes	Probably Yes	Moderate		Probably No	No	No	No	No	High		Yes	Yes	Yes	Yes	Yes	No	Moderate		Yes	Yes	No		High	Probably No	Probably No	Probably No	Probably Yes	No	No	No	High		Probably No	Probably Yes
1667	Al-Hassani	2018		age	admission		Functional Independence Measure at discharge from rehab	201		"good outcome", not further defined in text, Table 6 in paper not available in our PDF, age did correlate with 'good outcome'	Probably Yes	Yes	Probably Yes	Probably Yes	Yes	Probably Yes	Moderate		Probably No	No	No	No	No	High		Yes	Yes	Yes	Yes	Yes	No	Moderate		Yes	Yes	No		High	Probably No	Probably No	Probably No	Probably Yes	No	No	No	High		Probably No	Probably Yes
1667	Al-Hassani	2018		age	admission		Ranchos Los Amigos Score at discharge from rehab	201		"good outcome", not further defined in text, Table 6 in paper not available in our PDF, age did correlate with 'good outcome'	Probably Yes	Yes	Probably Yes	Probably Yes	Yes	Probably Yes	Moderate		Probably No	No	No	No	No	High		Yes	Yes	Yes	Yes	Yes	No	Moderate		Yes	Yes	No		High	Probably No	Probably No	Probably No	Probably Yes	No	No	No	High		Probably No	Probably Yes
1777	Gerges	2018		Intensity of Critical Care in severe TBI	during first 14 days of ICU		in-hospital mortality	716	0.32	HR 0.69 (0.63-0.74) for each additional intervention. medical interventions and diagnostic testing was associated with significant HR <1, but surgical interventions were not significantly associated with mortality	Probably Yes	Yes	Yes	Yes	Yes	Yes	Low		Yes	Yes	Yes	Yes	No	Moderate		Yes	Yes	Yes	Yes	Yes	Probably No	Low		Yes	Yes	Yes		Low	Yes	Yes	Yes	Yes	No	Yes	Yes	Low		Yes	Yes
1777	Gerges	2018		Intensity of Critical Care in severe TBI	during first 14 days of ICU		Withdrawal of life-sustaining therapies	716	70% of deaths	HR 0.73 (0.67-0.79); similar direction of association with medical and diagnostic, not surgical interventions as above	Probably Yes	Yes	Yes	Yes	Yes	Yes	Low		Yes	Yes	Yes	Yes	No	Moderate		Yes	Yes	Yes	Yes	Yes	Probably No	Low		Yes	Yes	Yes		Low	Yes	Yes	Yes	Yes	No	Yes	Yes	Low		Yes	Yes
1802	Ziaerirad	2018		age, gender, GCS on arrival, Pupillary reflex in ED, hypernatremia(<130 mmol/L, but no further definition to timing), elevated ICP (no definition)	admission or during ICU stay		in-hospital mortality	267	0.46	Age beta -.79, (95% CI 0.89-0.96); gender (unclear what), GCS on arrival beta 0.45 (1.27-1.95), pupils 1.82 (2.22-17.63), hypernatremia -1.3 (0.09-0.8), elevated ICP -1.42 (0.06-0.97)	Probably No	Yes	Yes	Yes	Yes	Yes	Moderate		Yes	No	No	No	No	High		No	No	Probably No	Yes	Yes	No	High		Yes	Yes	Yes		Low	Probably No			Yes	No	No	Probably No	Moderate		No	Probably Yes
1900	Krishnamoorthy	2018		myocardial workload in severe TBI (admission rate-pressure product: SBP*HR)	admission	35% elevated RPP, 22% depressed, 43% normal	in-hospital mortality	26412	0.31	U-shaped curve: Lowest RPP group RR 1.5 (1.31-1.76, P<0.0001) and highest RPP group RR 1.25 (1.18-1.92, p<0.0001) compared to reference RPP group (middle). Adding RPP to admission BP (categories hypertension, normotension, hypotension), RPP independently predicted mortality in similar U-shape fashion	No	Probably No	Yes	Yes	No	Yes	High		Probably No	No	No	No	No	High		Yes	No	Yes	No	Probably Yes	No	High		Yes	Yes	Yes		Low	No	No	No	No	No	No	No	High		Yes	Yes
1910	Boutin	2018		transfusion of PRBC and transfusion by Hb strata	during ICU stay		in-hospital mortality	215	0.29	RR 2.15 (1.27-3.38); same was found in time-dependency of Hb (HR 3.06, 95% CI 1.47-5.97) (U-shaped relationship)	Yes	Yes	Yes	Yes	Yes	Yes	Low		Yes	Yes	Yes	Yes	No	Low		Yes	Yes	Yes	Yes	Yes	Yes	Low		Yes	Yes	Yes		Low	Probably Yes	Yes	Yes	Yes	Yes	Yes	Yes	Low		Yes	Yes
1910	Boutin	2018		transfusion of PRBC and transfusion by Hb strata	during ICU stay		hospital LOS in survivors			HR 2.13 (1.49-3.05); same was found in time-dependency of Hb	Yes	Yes	Yes	Yes	Yes	Yes	Low		Yes	Yes	Yes	Yes	No	Low		Yes	Yes	Yes	Yes	Yes	Yes	Low		Yes	Yes	Yes		Low	Probably Yes	Yes	Yes	Yes	Yes	Yes	Yes	Low		Yes	Yes
1910	Boutin	2018		transfusion of PRBC and transfusion by Hb strata	during ICU stay		neurological complications			RR 3.4 (1.35-8.56); same was found in time-dependency of Hb	Yes	Yes	Yes	Yes	Yes	Yes	Low		Yes	Yes	Yes	Yes	No	Low		Yes	Yes	Yes	Yes	Yes	Yes	Low		Yes	Yes	Yes		Low	Probably Yes	Yes	Yes	Yes	Yes	Yes	Yes	Low		Yes	Yes
1939	Watanitanon	2018		Age	admission		in-hospital mortality in moderate TBI only	114066	0.07	age 45-64 aRR 1.97 (95% CI 1.92-2.02); age 65-79 aRR 3.78 (95% CI 3.69-3.86) age >80 aRR 4.66 (95%CI 4.55-4.76)	Probably Yes	No	Yes	Yes	No	Probably Yes	High		Probably Yes	No	No	No	No	High		Yes	Yes	Yes	Probably No	Yes	No	Moderate		Yes	Yes	Probably Yes		Low	Probably No	Probably No	Probably No	Probably No	Yes	No	No	High		Probably No	Probably Yes
1929	Watanitanon	2018		gender	admission	69% male	in-hospital mortality in moderate TBI only	114066	0.07	Male gender with worse mortality	Probably Yes	No	Yes	Yes	No	Probably Yes	High		Probably Yes	No	No	No	No	High		Yes	Yes	Yes	Probably No	Yes	No	Moderate		Yes	Yes	Probably Yes		Low	Probably No	Probably No	Probably No	Probably No	Yes	No	No	High		Probably No	Probably Yes
1929	Watanitanon	2018		admission SBP <90 (hypotension)	admission	0.034	in-hospital mortality in moderate TBI only	114066	0.07	<90mmHg with worse mortality; aRR 1.1 (1.06-1.14)	Probably Yes	No	Yes	Yes	No	Probably Yes	High		Probably Yes	No	No	No	No	High		Yes	Yes	Yes	Probably No	Yes	No	Moderate		Yes	Yes	Probably Yes		Low	Probably No	Probably No	Probably No	Probably No	Yes	No	No	High		Probably No	Probably Yes
1929	Watanitanon	2018		GCS	admission		in-hospital mortality in moderate TBI only	114066	0.07	Lower GCS with worse mortality (GCS 12-9): for GCS 9: aRR GCS 9 1.37 (95% CI 1.34-1.4)	Probably Yes	No	Yes	Yes	No	Probably Yes	High		Probably Yes	No	No	No	No	High		Yes	Yes	Yes	Probably No	Yes	No	Moderate		Yes	Yes	Probably Yes		Low	Probably No	Probably No	Probably No	Probably No	Yes	No	No	High		Probably No	Probably Yes
1929	Watanitanon	2018		ISS	admission		in-hospital mortality in moderate TBI only	114066	0.07	Higher ISS with worse mortality: ISS 9-15 aRR 2.07 (1.99-2.16); ISS >16 aRR 2.97 (2.86-3.09)	Probably Yes	No	Yes	Yes	No	Probably Yes	High		Probably Yes	No	No	No	No	High		Yes	Yes	Yes	Probably No	Yes	No	Moderate		Yes	Yes	Probably Yes		Low	Probably No	Probably No	Probably No	Probably No	Yes	No	No	High		Probably No	Probably Yes
1929	Watanitanon	2018		Polytrauma	admission	0.23	in-hospital mortality in moderate TBI only	114066	0.07	RR 1.05 (1.02-1.07)	Probably Yes	No	Yes	Yes	No	Probably Yes	High		Probably Yes	No	No	No	No	High		Yes	Yes	Yes	Probably No	Yes	No	Moderate		Yes	Yes	Probably Yes		Low	Probably No	Probably No	Probably No	Probably No	Yes	No	No	High		Probably No	Probably Yes
2786	Zhao	2016		fluid balance	first 5 hospital days		Poor outcome at 30d (dichotomized into improvement or deterioration of GCS between admission and 30d) (good if GCS >=1 from admission, poor if GCS unchanged or >1 point less or death)	351		Upper (>3673ml) fluid balance associated with poor outcomes: adjusted OR 1.373 (1.003-1.880, p=0.047)	Probably Yes	Yes	Yes	Yes	Yes	Yes	Low		Yes	No	No	No	No	High		Yes	Probably Yes	Yes	Yes	Yes	No	Moderate		Yes	No	No		High	Yes	Yes	Yes	Yes	No	Yes	Yes	Moderate		Yes	Yes
3216	Spikman	2016		Frontal CT lesions	admission	42% among 186 responders of questionnaires	Behavioral problems	323 survivors, but only 186 (59%) responded to mailed questionnaire for outcome		OR 4 (1.83-8.73)	No	Yes	Yes	Yes	Yes	Yes	High		No	No	No	Yes	Yes	High		Yes	No	Yes	No	No	No	High		Yes	No	No		High	No	No	No	No	No	No	No	High		Yes	Yes
3216	Spikman	2016		Frontal CT lesions	admission	42% among 186 responders of questionnaires	Anger problems	323 survivors, but only 186 (59%) responded to mailed questionnaire for outcome		OR 3.56 (1.83-6.89)	No	Yes	Yes	Yes	Yes	Yes	High		No	No	No	Yes	Yes	High		Yes	No	Yes	No	No	No	High		Yes	No	No		High	No	No	No	No	No	No	No	High		Yes	Yes
4332	Schneider	2014		Duration of education >=12 years	admission	0.7	Disability free recovery at 1 year	769	0.278	Education 12-15 years OR 4.74 (2.7-8.32); education >=16 years 7.24 (3.96-13.23)	Yes	Yes	Yes	Yes	Yes	Yes	Low		Probably Yes	No	No	No	No	High		Yes	Yes	Yes	Yes	Yes	No	Low		Yes	Yes	Yes		Low	Yes	Yes	Yes	Yes	No	Yes	Yes	Moderate		Yes	Yes
4421	Majdan	2014		intracranial hypertension (>60min ICP >20mmHg/d, total hours/day)	first 10 days	Early (first 3days) 45%; Late 23%	ICU mortality	204	0.33	Early IH 34.54 (7.36-162.1); Late IH 7.45 (1.39-40.1); early = first episode during day 1 and 2; late: on day 3 or later	Probably No	Probably Yes	Yes	Yes	Yes	Yes	Moderate		No	No	No	No	No	High		Yes	Probably No	Yes	Probably No	Probably Yes	No	High		Yes	Probably No	Probably No		High	Yes	Yes	Yes	Yes	No	Yes	Yes	Moderate		Yes	Yes
4421	Majdan	2014		intracranial hypertension (>60min ICP >20mmHg/d, total hours/day)	first 10 days	Early (first 3days) 45%; Late 23%	unfavorable outcome (GOS 1-3) at 6-months	204	0.54	Early IH (day 1,2) 3.99 (1.86-8.54); Late (day 3 and later) IH 2.63 (1.12-6.2)	Probably No	Probably Yes	Yes	Yes	Yes	Yes	Moderate		No	No	No	No	No	High		Yes	Probably No	Yes	Probably No	Probably Yes	No	High		Yes	Probably No	Probably No		High	Yes	Yes	Yes	Yes	No	Yes	Yes	Moderate		Yes	Yes
4492	Lazaridis	2014		"ICP dose" based on individually assessed ICP thresholds (PRx)	1-28 days		death at 6 months	322 but only 224 with PRx	0.23	DPRx 0.81 (0.74-0.87), association with death	Probably No	Yes	Yes	Yes	Yes	Yes	Moderate		Probably No	No	No	No	No	High		Yes	Probably Yes	Probably Yes	Probably Yes	Probably No	No	Moderate		Yes	Probably Yes	Probably Yes		Moderate	Yes	Yes	Yes	Yes	No	Probably Yes	Yes	Moderate		Yes	Yes
4844	Bremmer	2010		early (days 1-2), intermediate (days 3-5) and late (>5d) rise in ICP	ICU stay	71% had raised ICP. 32% early, 34% intermediate, 34% late, 13% bimodal	GOS at 12 months, unfavorable GOS 1-3	246 (outcome in 226)	Death 32%, GOS1-3 57%	"ICP profile" (not sure what is meant by that): OR 2.86 (CI 1.8-4.55)	Probably Yes	Yes	Yes	Yes	Yes	Yes	Moderate		Probably Yes	No	No	No	No	High		Yes	No	Probably No	Probably Yes	Probably Yes	No	High		Yes	Probably Yes	Probably Yes		Moderate	Probably No	Yes	Yes	Yes	No	Probably Yes	Yes	Moderate		Yes	Yes
5022	Davis	2009		early hypoxemia (PaO2 <110 mmHg)	pre-admission and admission	0.29	survival of hospitalization	3420	0.75	OR 0.54 (0.42-0.69), p<0.001	Probably No	Yes	Yes	Yes	Yes	Yes	High		Probably Yes	No	No	No	No	High		Yes	Yes	Yes	Probably Yes	Probably Yes	No	High		Yes	Yes	Yes		Low	Probably No	Probably Yes	Probably Yes	Probably Yes	No	No	No	High		Yes	Yes
5022	Davis	2009		hyperoxia (PaO2 >487 mmHg)	pre-admission and admission	0.1	survival of hospitalization	3420	0.75	OR 0.50 (0.36-0.71), p<0.001	Probably No	Yes	Yes	Yes	Yes	Yes	High		Probably Yes	No	No	No	No	High		Yes	Yes	Yes	Probably Yes	Probably Yes	No	High		Yes	Yes	Yes		Low	Probably No	Probably Yes	Probably Yes	Probably Yes	No	No	No	High		Yes	Yes
5030	Salim	2009		ethanol positivity	admission	0.38	in-hospital mortality	38019	0.09	adjusted OR 0.88 (0.8-0.96)	No	Yes	Yes	Yes	No	Yes	High		No	No	No	Yes	No	High		Yes	Probably Yes	No	Probably No	Yes	No	High		Yes	Yes	Yes		Low	No	Yes	No	No	No	No	No	High		Probably Yes	Probably Yes
5030	Salim	2009		ETOH intox	admission	0.38	"complications" without further definition	38019		adjusted OR 1.24 (1.15-1.33)	No	Yes	Yes	Yes	No	Yes	High		No	No	No	Yes	No	High		Yes	Probably Yes	No	Probably No	Yes	No	High		No	No	Probably No		High	No	Yes	No	No	No	No	No	High		Probably Yes	Probably Yes
5119	Maggiore	2009		Hypernatremia (2 daily values >145 mmol/L)	during ICU stay in first 2 weeks	0.515	in-hospital mortality in first 14d	130	0.27	adjusted HR 3 (1.34-6.51) ; after adjusting for DDAVP use (as marker for DI): adjusted HR 2.04 (0.8-4.84)-no longer significant	Probably Yes	Yes	Yes	Yes	Yes	Yes	Low		Probably No	No	Probably No	No	No	High		Yes	Yes	Yes	Yes	Yes	No	Low		Yes	Yes	Yes		Low	No	Yes	Probably Yes	No	No	No	No	High		Yes	Yes
5143	Shandro	2009		ETOH intox	admission	0.36	in-hospital mortality	1529		when ETOH kept continuous or categorical, no significant association of ETOH at any ETOH level ; inhospital death; BAC <100MG/DL OR 1.18 (95% CI 0.53-2.59); BAC >100MG/DL but <230MG/DL: OR 0.89 (95% CI 0.55-1.46); BAC >230MG/DL OR 0.58 (95% CI 0.27-1.25)	Yes	Yes	Yes	Yes	Yes	Yes	Low		Yes	Yes	Yes	No	Probably No	Low		Yes	Yes	Yes	Yes	Yes	Yes	Low		Yes	Yes	Yes		Low	Yes	Yes	Yes	Yes	Yes	Yes	Yes	Low		Yes	Yes
5143	Shandro	2009		ETOH intox	admission	0.36	death at 90 days	1529		when ETOH kept continuous or categorical, no significant association of ETOH at any ETOH level ;	Yes	Yes	Yes	Yes	Yes	Yes	Low		Yes	Yes	Yes	No	Probably No	Low		Yes	Yes	Yes	Yes	Yes	Yes	Low		Yes	Yes	Yes		Low	Yes	Yes	Yes	Yes	Yes	Yes	Yes	Low		Yes	Yes
5143	Shandro	2009		ETOH intox	admission	0.36	Death at 1 year	1529		when ETOH kept continuous or categorical, no significant association of ETOH at any ETOH level ;	Yes	Yes	Yes	Yes	Yes	Yes	Low		Yes	Yes	Yes	No	Probably No	Low		Yes	Yes	Yes	Yes	Yes	Yes	Low		Yes	Yes	Yes		Low	Yes	Yes	Yes	Yes	Yes	Yes	Yes	Low		Yes	Yes
5302	Ottachian	2009		Gender	admission	0.22	in-hospital mortality	1807	32% in entire cohort	MV analysis not clear "after adjusting for risk factors", but not listing what MV adjusted for. Adjusted OR 1.4 (1.1-1.9); in univariate analysis, only women age >55y had higher mortality	Probably Yes	Yes	Probably Yes	Probably Yes	No	Probably Yes	Moderate		Yes	Probably Yes	No	Probably No	No	Moderate		Yes	Yes	Yes	Yes	Yes	No	Low		Yes	Yes	Yes		Low	Probably No	No	No	Probably Yes	No	No	No	High		No	No
5411	DuBose	2008		Trauma center designation (Level 1 vs. 2)	admission		in-hospital mortality	16037	0.11	Level 2 admission: adjusted OR 1.56 (1.4-1.74)	Probably Yes	Yes	Yes	No	No	Probably Yes	Moderate		Probably Yes	No	No	No	No	High		Yes	Probably Yes	Probably Yes	Probably No	Probably Yes	No	High		Yes	Yes	Probably Yes		Low	Probably No	Yes	Probably No	Probably No	No	Probably No	Yes	Moderate		Yes	Yes
5411	DuBose	2008		Trauma center designation (Level 1 vs. 2)	admission		Complications	16037	0.123	Level 2 admission: adjusted OR 0.65 (0.58-0.71), in text says "higher complication rate in level 2 centers", yet OR <1. so ?	Probably Yes	Yes	Yes	No	No	Probably Yes	Moderate		Probably Yes	No	No	No	No	High		Yes	Probably Yes	Probably Yes	Probably No	Probably Yes	No	High		Yes	Yes	Probably Yes		Low	Probably No	Yes	Probably No	Probably No	No	Probably No	Yes	Moderate		Yes	Yes
5411	DuBose	2008		Trauma center designation (Level 1 vs. 2)	admission		Progression of neurologic insult	16037		Level 2 admission: adjusted OR 1.78 (1.37-2.31)	Probably Yes	Yes	Yes	No	No	Probably Yes	Moderate		Probably Yes	No	No	No	No	High		Yes	Probably Yes	Probably Yes	Probably No	Probably Yes	No	High		Yes	Yes	Probably Yes		Low	Probably No	Yes	Probably No	Probably No	No	Probably No	Yes	Moderate		Yes	Yes
5484	O’Phelan	2008	18784583	abuse of methamphetamine	on admission	35.2	in-hospital mortality decreased after use of methamphetamin	122	overall mortality 50.9%. Odds ratio for methamphetamine 0.30	Odds ratio for methamphetamine 0.30	Yes	Probably Yes	Probably Yes	Yes	Yes	No	High							Low		Yes	Yes	No	No	No	No	High		Yes	Yes	Yes			Probably Yes	Yes	Yes	Yes	Probably Yes	Probably Yes	Yes
6394	Härtl	2006	16766968	direct transport to a trauma center vs. Indirect transport	on the scene	77	2-week mortality lower mortality after direct transport	244	25,6 vs. 20,7 for indirect vs. Direct transport	Odds ratio for indirect transport 1.48 (p=0.04)	Yes	Yes	Yes	Yes	Yes	Yes	Low		Yes	Yes	Yes	Probably Yes	Probably Yes	Low		Yes	Yes	Probably Yes	Yes	Yes	Yes	Low		Yes	Yes	Yes		Low	Probably Yes	Probably Yes	Probably Yes	Probably Yes	Probably Yes	Probably Yes	Yes	Low		Yes	Yes
6394	Härtl	2006	16766968	air vs. Ground transport	on the scene	77	2-week mortality	244	Not explicitly mentioned, approx. 23% mortality	Odds ratio for ground transport 1.18 (p=0.38)	Yes	Yes	Yes	Yes	Yes	Yes	Low		Yes	Yes	Yes	Probably Yes	Probably Yes	Low		Yes	Yes	Probably Yes	Yes	Yes	Yes	Low		Yes	Yes	Yes		Low	Probably Yes	Probably Yes	Probably Yes	Probably Yes	Probably Yes	Probably Yes	Yes	Low		Yes	Yes
6394	Härtl	2006	16766968	admission time to trauma center	on the scene	77	2-week mortality	244	Not explicitly mentioned, approx. 23% mortality	Odds ratio for indirect transport 1.00 (p=0.25) Odds ratio for each 1-minute increase of admission time to trauma center.	Yes	Yes	Yes	Yes	Yes	Yes	Low		Yes	Yes	Yes	Probably Yes	Probably Yes	Low		Yes	Yes	Probably Yes	Yes	Yes	Yes	Low		Yes	Yes	Yes		Low	Probably Yes	Probably Yes	Probably Yes	Probably Yes	Probably Yes	Probably Yes	Yes	Low		Yes	Yes
6394	Härtl	2006	16766968	prehospital intubation	on the scene	77	2-week mortality	244	Not explicitly mentioned, approx. 23% mortality	Odds ratio for NO PREHOSPTIAL INTUBATION 0.82 (p=0.24)	Yes	Yes	Yes	Yes	Yes	Yes	Low		Yes	Yes	Yes	Probably Yes	Probably Yes	Low		Yes	Yes	Probably Yes	Yes	Yes	Yes	Low		Yes	Yes	Yes		Low	Probably Yes	Probably Yes	Probably Yes	Probably Yes	Probably Yes	Probably Yes	Yes	Low		Yes	Yes
6505	Davis	2006	16503798	pre- versus postmenopausal females, stratification by gender and by age group (decade)	stratification by nature	58.7% males under 50, 14% females under 50, 17.6% males over 50, 9.6% females oveer 50	mortality	3088	0.23	adjusted OR for all females: 0.87 (0.73, 1.04), adjusted OR for females under 50: 1.06 (0.83, 1.35), adjusted OR for females over 50: 0.63 (0.48, 0.81)** versus males of the same age groups.	Yes	Yes	Yes	Yes	Yes	Yes	Low		Yes	Probably Yes	Probably Yes	Probably Yes	Probably Yes	Low		Yes	Probably No	Yes	Probably No	Yes	Probably Yes	Moderate		Yes	Yes	Yes	mortality, clear definition	Low	Probably Yes	Yes	Probably Yes	Yes	Probably Yes	Yes	Yes	Low		Probably Yes	Yes
6511	Davis	2006	16503798	In-range admission PaCO2 (30 – 49 mmHg) vs. Out-of-range PaCO2 in intubated and spontaneously breathing msTBI patients	on admission	23,4 intubated, PaCO2 stratified in 10mmHg-intervals	survival and „good outcome“ (= defined as discharge to home, jail, psychiatric facility, or rehabilitation or signing out against medical advice)	2043	80% survival, 61% good outcome	adj. Ors within the target range > 1 for survival and good outcome and outsode the target range < 1. Significant only in intubated patients.	Yes	Yes	Yes	Yes	Yes	Probably Yes	Low		Probably Yes	Probably Yes	Probably Yes	Probably Yes	Probably Yes	Low		Yes	Yes	No	Probably No	Yes	Probably Yes	High		Probably No	No	No	for survival yes, for „good outcome“ no. Very unusual definition of good outcome	Moderate	Yes	Yes	Probably Yes	Yes	Probably Yes	Yes	Yes	Low		Probably Yes	Yes
6608	Davis	2005	16294099	1. paramedic intubation vs. Non-intubation (matched controls)	on admission	33.3 (RSI cohort vs. Matched controls 1:2)	mortality and „good outcome“ (= discharge to home, rehabilitation, psychiatric facility, jail, or signing out against medical advice)	279	mortality31.8 vs. 23,7%	OR 1.5 for mortality (1.0 – 2.2, significant) and OR 0.8 for good outcome (0.6 – 1.2) n.s., OR for intubation on the scene: 1.2 (0.9 - 1.7) OR for intubation en route 2.2 (1.4 – 3.6)	Probably Yes	Yes	Yes	Yes	Yes	Yes	Low		Yes	Probably Yes	Probably Yes	Probably Yes	Probably Yes	Low		Probably Yes	Probably Yes	Probably No	Probably Yes	Yes	Probably Yes	Moderate		Probably No	No	No	for survival yes, for „good outcome“ no. Very unusual definition of good outcome	Moderate	Yes	Yes	Probably Yes	Yes	Probably Yes	Yes	Yes	Low		Probably Yes	Yes
6608	Davis	2005	16294099	Hyperventilation vs. Not hyperventilation	on admission	Arrival PaCO2 < 25 mmHg in 10.1%, PaCO2 < 30 mmHg in 34.5%, PaCO2 30 – 40 in 37.5%, PaCO2 > 40 mmHg in 28%	mortality and „good outcome“ (= discharge to home, rehabilitation, psychiatric facility, jail, or signing out against medical advice)	279	31.8 vs. 23,7%	OR for intubation and PaCO2 < 30 mmHg 1.8 (1.1-3.0) vs. Non-intubated controls, for intubation and PaCO2 30-40 mmHg 1.5 (0.9-2.6) for intubation and PaCO2 > 40 mmHg 1.4 (0.8-2.4)	Probably Yes	Yes	Yes	Yes	Yes	Yes	Low		Yes	Probably Yes	Probably Yes	Probably Yes	Probably Yes	Low		Probably Yes	Probably Yes	Probably No	Probably Yes	Yes	Probably Yes	Moderate		Probably No	No	No	for survival yes, for „good outcome“ no. Very unusual definition of good outcome	Moderate	Yes	Yes	Probably Yes	Yes	Probably Yes	Yes	Yes	Low		Probably Yes	Yes
6608	Davis	2005	16294099	Helicpter vs. Ground transport	on admission	24.7% helicopter	mortality and „good outcome“ (= discharge to home, rehabilitation, psychiatric facility, jail, or signing out against medical advice)	279	31.8 vs. 23,7%	Aeromedical versus ground transport OR 1.7 (0.8-3.3) for mortality and 0.6 (0.3-1.0) for good outcome	Probably Yes	Yes	Yes	Yes	Yes	Yes	Low		Yes	Probably Yes	Probably Yes	Probably Yes	Probably Yes	Low		Probably Yes	Probably Yes	Probably No	Probably Yes	Yes	Probably Yes	Moderate		Probably No	No	No	for survival yes, for „good outcome“ no. Very unusual definition of good outcome	Moderate	Yes	Yes	Probably Yes	Yes	Probably Yes	Yes	Yes	Low		Probably Yes	Yes
6682	Davis	2005	16046940	aeromedical response	on admission/on the field	29.3	mortality and „good outcome“ (= discharge to home, rehabilitation, psychiatric facility, jail, or signing out against medical advice)	2604	All patients: 25.2% vs. 25.3%, sTBI: 43.6% vs. 48.9%, mTBI: 11.6% vs. 14.1%	All patients: adj. OR 1.90 (1.60-2.25, significant) for mortality in favor of air transport. Severe TBI: Adj. OR 1.84 (1.51-2.23,significant), moderate TBI: Adj OR 1.15 (0.60, 2.21)	Probably Yes	Yes	Yes	Yes	Yes	Yes	Low		Yes	No	Probably Yes	No	Probably No	High		Yes	Yes	Yes	Probably No	Yes	Probably Yes	Moderate		Probably No	No	No	for survival yes, for „good outcome“ no. Very unusual definition of good outcome	Moderate	Yes	Yes	Probably Yes	Yes	Probably Yes	Yes	Yes	Low		Probably Yes	Yes
6832	Davis	2004	15920406	prehospital endotracheal intubation	on admission/on the field	19.3	mortality	1927	57.6 field vs. 29.3% ED	Adj OR 0.47 for ED intubation!!! (CI 0.40, 0.55)	Probably Yes	Yes	Yes	Yes	Yes	Yes	Low		Yes	Probably No	Probably No	No	Probably No	High		Yes	Yes	Probably No	Probably No	Yes	Probably No	High		Yes	Yes	Yes		Low	Yes	Yes	Yes	Yes	Probably Yes	Yes	Yes	Low		Probably Yes	Yes
6889	Czosynka	2005		age	on admission/by nature	continuous	GOS (6 months)	385	continuous	R = -0.301, p < 0.0001 for age	Probably Yes	Yes	Yes	Yes	Yes	Probably Yes	Low		Yes	Probably Yes	Probably Yes	No	Probably Yes	Moderate		Yes	Probably Yes	Yes	Yes	Yes	Probably No	Low		Yes	Probably Yes	Yes		Low	No	No	No	Yes	No	No	No	High		Yes	Yes
6889	Czosynka	2005		GCS	on admission	continuous	GOS (6 months)	385	continuous	r = 0.14, p < 0.01 for GCS and GOS	Probably Yes	Yes	Yes	Yes	Yes	Probably Yes	Low		Yes	Probably Yes	Probably Yes	No	Probably Yes	Moderate		Yes	Probably Yes	Yes	Yes	Yes	Probably No	Low		Yes	Probably Yes	Yes		Low	No	No	No	Yes	No	No	No	High		Yes	Yes
6889	Czosynka	2005		mean ICP	unclear, throughout the ICU course 782 recordings in 237 patients	continuous	GOS (6 months)	385	continuous	not specified, „...mean ICP, and (...) appeared to be independent correlates…“	Probably Yes	Yes	Yes	Yes	Yes	Probably Yes	Low		Yes	Probably Yes	Probably Yes	No	Probably Yes	Moderate		Yes	Probably Yes	Yes	Yes	Yes	Probably No	Low		Yes	Probably Yes	Yes		Low	No	No	No	Yes	No	No	No	High		Yes	Yes
6889	Czosynka	2005		PRI (Pressure Reactivity Index)	unclear, throughout the ICU course 782 recordings in 237 patients	continuous	GOS (6 months), PRI + index of Autoregulation	385	continuous	not specified, „...and PRI appeared to be independent correlates…“. R2 = 0.22, (p < 0.00001)	Probably Yes	Yes	Yes	Yes	Yes	Probably Yes	Low		Yes	Probably Yes	Probably Yes	No	Probably Yes	Moderate		Yes	Probably Yes	Yes	Yes	Yes	Probably No	Low		Yes	Probably Yes	Yes		Low	No	No	No	Yes	No	No	No	High		Yes	Yes
6908	Zygun	2005	15753760	impact of non-neurologic dysfunction in TBI, Incidence of mMOD >/= 3 (modified Multiple Organ Failure/Dysfunction Score = component score)	any day of the ICU stay, mMOD daily evaluated	35	In-hospital mortality, discharge GOS	69	32	OR for mMOD >/=3 and mortality 1.63 (CI 1.34-1.98), significant. Discharge GOS higher in patients without mMOD >/=3	Yes	Yes	Yes	Yes	Yes	Probably Yes	Low		Yes	Yes	No	No	Probably Yes	Low		Yes	Yes	Yes	Yes	Yes	Probably Yes	Low		Yes	Yes	Yes		Low	Probably Yes	Probably Yes	Probably Yes	Yes	Probably Yes	Yes	Yes	Low		Yes	Yes
7078	Poste	2004	15224081	Air medical transport of severely head-injured patients undergoing paramedic RSI compared to matched controls	on admission	23.5	mortality	71	30	OR 0.9 for RSI + air transport vs. Matched controls. OR 1.8 for RSI + ground transport vs. Matched controls	Probably Yes	Probably No	Yes	Probably Yes	Probably Yes	No	Moderate		Probably Yes	Yes	Probably No	No	Probably Yes	Moderate		Probably Yes	Yes	Probably Yes	Yes	Probably Yes	Probably Yes	Low		Yes	Yes	Yes		Low	Probably Yes	Probably Yes	Probably Yes	Probably Yes	Probably Yes	Yes	Yes	Low		Probably No	No
7137	Kirkness	2004	15068659	Age and sex difference in severe TBI	on admission	21	6-month outcome (GOSe, favorable vs. Unvaforable)	Not reported , continuous n for females 33, for older females 17	Not reported , continuous n for females 33, for older females 17	OR for good outcome for females 0.295 (0.131-0.663) p = 0.003. OR for good outcome for females > 30 years 0.1	No	Yes	Yes	Yes	Yes	Probably Yes	High		Yes	Yes	Yes	Yes	Probably No	Moderate		Yes	Yes	Yes	Yes	Yes	Probably Yes	Low		Yes	Yes	Yes		Low	Yes	Yes	Probably Yes	Yes	Probably Yes	Yes	Yes	Low		Yes	Yes
7235	Hukkelhoven	2003		age	on admission		mortality and GOS score (favorable vs. Unfavorable, GOS 1-3 vs. 4/5)	746 for death, 1279 for unvavorable outcome (GOS 1-3)	28% for mortality, 48 % for unfavorable utcome	odds ratio per 10 years of age 1.47 (95% CI 1.34–1.63) for death and 1.49 (95% CI 1.43–1.56) for unfavorable outcome	Yes	Yes	Yes	Yes	Yes	Yes	Low		Yes	No	No	No	Probably Yes	Low	Low	Yes	Yes	Yes	Yes	Yes	Yes	Low		Yes	Yes	Yes		Low	Yes	Yes	Yes	Yes	Yes	Yes	Yes	Low		Yes	Yes
7569	Clifton	2002		Primary EP: CUMULATIVE fluid balance	during ICU-stay (Cumulative Fluid balance)	Cum FB < -594 ml 25.5%	poor outcome (GOS1-3)	Approx. 200 with poor outcome	0.55	Cum FB < -594 OR 0.68 (0.28–1.62)	Yes	Yes	Yes	Yes	Yes	Yes	Low		Yes	No	No	No	Probably No	Moderate		Yes	Yes	Probably Yes	Probably Yes	Probably Yes	No	Low		Yes	Yes	Yes		Low	Yes	Yes	Yes	Yes	No	Yes	Yes	Low		Yes	Yes
7589	Servadei	2002		Presence of traumatic SAH in CT	k	0.41	mortality and poor outcome	Mortality 234, poor outcome 371	mortality: 21% without tSAH, 43 and 47% with basal and other tSAH. Good recovery: 41% without tSAH, 15% of patients with tSAH	OR for unvavorable outcome, 2.49 (95% CI 1.74–3.55), p < 0.001	Yes	Yes	Yes	Yes	Yes	Yes	Low		Yes	No	No	No	No	Moderate		Yes	Yes	Yes	Yes	Yes	Yes	Low		Yes	Yes	Yes		Low	Yes	Yes	Yes	Yes	Probably Yes	Yes	Yes	Low		Yes	Yes
7660	Manley	2001		number and duration of hypotensive and hypoxic episodes	after admission in the ED („during resuscitation“)	48% hypotenision or hypoxia (1 or more episodes) 14% both	mortality and poor outcome	50 for mortality, 79 for poor outcome	43% for mortality	Hypotension OR for death 3.30 CI 1,34 – 8,36, Hypoxia: OR for death 1,26, CI 0,56 – 2,83	Yes	Yes	Yes	Yes	Yes	Yes	Low		Yes	No	No	No	No	High		Yes	Yes	Yes	Yes	Yes	No	Low		Yes	Yes	Yes		Low	Yes	Yes	Yes	Yes	No	Yes	Yes	Low		Yes	Yes
10408	Alali	2015		treatment in high volume hospitals vs. Low-volume hospitals	at admission	devided in quartiles ≤44, 45-71 72-114 >114	In-hospital mortality, complications and mortality due to complications	3447 for mortality, 2098 for major complications, 583 for mortality due to major complications	Mortality 37.2%, major complications 22.7%, mortality in pts with major complications 27.8%	In adjusted analysis, the odds ratio of overall mortality was 0.40 (95% CI: 0.22-0.72) in the quartile with highest volume (quartile 4) compared to the quartile with the lowest volume (quartile 1).	Yes	Yes	Yes	Yes	Yes	Yes	Low		Yes	Yes	Yes	Yes	Probably Yes	Low		Yes	Yes	Yes	Yes	Yes	No	Low		Yes	Yes	Yes		Low	Yes	Yes	Yes	Yes	Yes	Yes	Yes	Low		Yes	Yes
10792	Cheng	2013		Post-intubation hypertension	after intubation (MAP > 110 mmHg)	35.7%	mortality, motor function at discharge, LOS, LO ventilator dependent stay, poor outcome	Mortality 45 of 126	Mortality 35.7%	Median ventilator–dependent stay of survivors in days (IQR) 2.0 (1.0–5.0) 5.0 (2.0–12.0) 0.003 Median ICU stay of survivors in days (IQR) 4.5 (2.0–9.0) 10.0 (5.0–22.0) 0.005	Probably No	Yes	Yes	Probably Yes	Yes	Yes	Moderate		Probably Yes	No	Probably No	No	Probably No	High		Yes	Yes	Yes	Yes	Probably No	Probably No	Moderate		Yes	Yes	Yes		Low	Yes	Yes	Yes	Yes	No	Yes	Yes	moderate		Yes	Yes
10830	van Leeuwen pooled analysis of IMPACT and CRASH	2012		major extracranial injury (AIS >3)	on admission	0.32	mortality t 6-months	Approx 14.000	0.25	MEI was a strong predictor for mortality in TARN, with adjusted odds ratios of 2.81 (95% CI 2.44-3.23) in mild, 2.18 (95% CI, 1.80-2.65) in moderate, and 2.14 (95% CI, 1.95-2.35) in severe TBI patients. The prognostic effect was smaller in IMPACT and CRASH, with pooled adjusted odds ratios of 2.14 (95% CI, 0.93-4.91) in mild, 1.46 (95% CI, 1.14-1.85) in moderate, and 1.18 (95% CI, 1.03-1.55) in s…	Yes	Yes	Yes	Yes	Probably Yes	Yes	Moderate		Yes	Yes	Yes	Yes	Yes	Low		Yes	Yes	Yes	Yes	Yes	Probably Yes	Low		Yes	Yes	Probably No		Moderate	Probably Yes	Probably Yes	Probably Yes	Probably Yes	Probably Yes	Probably Yes	Probably Yes	Low		Probably Yes	Yes
11333	Thelin	2016		S100B	during ICU stay various times	continuous	GOS after 3-6 months	417	continuous	S100B AUC 48 h (log) <0.001 0.179 (-) NSE AUC 48 h (log) <0.001 0.077 (-)	Yes	Yes	Yes	Yes	Yes	Yes	Low		Yes	Yes	No	No	Probably No	Moderate		Yes	Yes	Yes	Yes	Yes	No	Low		Yes	Yes	Yes		Low	Yes	Yes	Yes	Yes	Yes	Yes	Yes	Low		Yes	Yes
11333	Thelin	2016		NSE	during ICU stay various times	continuous	GOS after 3-6 months	417	continuous	S100B AUC 48 h (log) <0.001 0.179 (-) NSE AUC 48 h (log) <0.001 0.077 (-)	Yes	Yes	Yes	Yes	Yes	Yes	Low		Yes	Yes	No	No	Probably No	Moderate		Yes	Yes	Yes	Yes	Yes	No	Low		Yes	Yes	Yes		Low	Yes	Yes	Yes	Yes	Yes	Yes	Yes	Low		Yes	Yes
13329	Boutin	2017		RBC transfusions	during ICU stay various times	30.7 for RBC transfusions	In-hospital mortality	63 for mortality	29.3%	Transfusions were associated with a 4-fold increase in mortality (HR 4.03; 95% CI 1.92 to 8.44)	Yes	Yes	Yes	Yes	Yes	Yes	Low		Yes	No	No	Yes	Probably No	Moderate		Yes	Yes	Yes	Yes	Yes	Yes	Low		Yes	Yes	Yes		Low	Yes	Yes	Yes	Yes	Yes	Yes	Yes	Low		Yes	Yes
13968	Ditch	2020		Hyperchloremia	during the ICU stay, time-weighted average of predictors	continuous variable	In-hospital mortality	202 mortality	0.44	TWA chloride per 10 mmol/L change: adjusted OR 3.9 (95% CI 2.2–7.1)	Yes	Yes	Yes	Yes	Yes	Yes	Low		Yes	No	Yes	Yes	Probably No	Low		Yes	Yes	Yes	Yes	Yes	Probably No	Low		Yes	Yes	Yes		Low	Yes	Yes	Yes	Yes	Probably Yes	Yes	Yes	Low		Yes	Yes
13968	Ditch	2020		hypernatremia	during the ICU stay, time-weighted average of predictors	continuous variable	In-hospital mortality	202 mortality	0.44	TWA sodium per 10 mmol/L change: adjusted OR 4.0 (95% CI 2.1–7.5)	Yes	Yes	Yes	Yes	Yes	Yes	Low		Yes	No	Yes	Yes	Probably No	Low		Yes	Yes	Yes	Yes	Yes	Probably No	Low		Yes	Yes	Yes		Low	Yes	Yes	Yes	Yes	Probably Yes	Yes	Yes	Low		Yes	Yes
13975	Gibbons	2019		Cardiac Dysfunction Score (combination of EKG parameters, echocardiography abnormalities, and peak serum troponin-I levels)	during the ICU stay	continuous score	In-hospital mortality	144	44	adjusted HR 2.41 (95% CI 1.29–4.53) for mortality for every one-point increase in the CDI	Yes	Yes	Yes	Yes	Yes	Yes	Low		Yes	No	No	No	Probably No	Moderate		Yes	Yes	Yes	Yes	Yes	Probably No	Low		Yes	Yes	Yes		Low	Yes	Yes	Yes	Yes	Yes	Yes	Yes	Low		Yes	Yes
13980	Gritti	2019	31048051	demographic: age > 70	admission parameters and during ICU	0.4	In-hospital mortality and unfavorable outcome (GOSe 1-4) after 1 year	In-hospital mortality 38, unfavorable outcome 53 (additional)	In-hospital mortality 19.7%, unvavorble outcome 47.2%	Multivarite analysis: Age > 70: OR 7.72 (1.28 - 46.67) p = 0.026, OR 5.47 (1.50 - 20) p = 0.010	Yes	Yes	Yes	Yes	Yes	Yes	Low		Yes	No	Probably No	Probably No	Probably No	Moderate		Yes	Yes	Yes	Yes	Yes	Yes	Low		Yes	Yes	Yes		Low	Yes	Yes	Yes	Yes	Probably No	Yes	Yes	Low		Yes	Yes
13980	Gritti	2019	31048051	severity of TBI: motor GCS </=3	admission parameters and during ICU	various parameters	In-hospital mortality and unfavorable outcome (GOSe 1-4) after 1 year	In-hospital mortality 38, unfavorable outcome 53 (additional)	In-hospital mortality 19.7%, unvavorble outcome 47.2%	Multivarite analysis: GCS motor score </=3: OR 7.02 (1.61 - 30.67) p = 0.01	Yes	Yes	Yes	Yes	Yes	Yes	Low		Yes	No	Probably No	Probably No	Probably No	Moderate		Yes	Yes	Yes	Yes	Yes	Yes	Low		Yes	Yes	Yes		Low	Yes	Yes	Yes	Yes	Probably No	Yes	Yes	Low		Yes	Yes
13980	Gritti	2019	31048051	biochemical parameters: INR	admission parameters and during ICU	various parameters	In-hospital mortality and unfavorable outcome (GOSe 1-4) after 1 year	In-hospital mortality 38, unfavorable outcome 53 (additional)	In-hospital mortality 19.7%, unvavorble outcome 47.2%	Multivarite analysis: INR > 1.35: OR 6.25 (1.67 - 23.35) p = 0.006	Yes	Yes	Yes	Yes	Yes	Yes	Low		Yes	No	Probably No	Probably No	Probably No	Moderate		Yes	Yes	Yes	Yes	Yes	Yes	Low		Yes	Yes	Yes		Low	Yes	Yes	Yes	Yes	Probably No	Yes	Yes	Low		Yes	Yes
13980	Gritti	2019	31048051	biochemical parameters: Platelets	admission parameters and during ICU	various parameters	In-hospital mortality and unfavorable outcome (GOSe 1-4) after 1 year	In-hospital mortality 38, unfavorable outcome 53 (additional)	In-hospital mortality 19.7%, unvavorble outcome 47.2%	Multivarite analysis: platelets < 126.000: OR 5.47 (1.50 - 20) p = 0.010	Yes	Yes	Yes	Yes	Yes	Yes	Low		Yes	No	Probably No	Probably No	Probably No	Moderate		Yes	Yes	Yes	Yes	Yes	Yes	Low		Yes	Yes	Yes		Low	Yes	Yes	Yes	Yes	Probably No	Yes	Yes	Low		Yes	Yes
13983	Hartings	2019	31886870	Spreading Depolarizations	during ICU stay various times	(2837 SD in) 83 of 138 patients = 60.1%	6 month outcome GOS	99 with poor outcome (GOS 1-3)	71.7% for poor outcome	OR for patients with CSD 1.39 (95% CI, 0.76-2.54; P = .29). Clustered by CSD-categories, the OR were 1.02 (95% CI, 0.48-2.20; P = .95) for sporadic CSDs, 1.64 (95% CI, 0.73-3.69; P = .23) for clustered CSDs, and 1.76 (95% CI, 0.74-4.20; P = .20) for isoelectric SDs.	Yes	Yes	Yes	Yes	Yes	Yes	Low		Yes	No	No	No	Probably Yes	Moderate		Yes	Yes	Yes	Yes	Yes	Yes	Low		Yes	Yes	Yes		Low	Yes	Yes	Yes	Yes	Yes	Yes	Yes	Low		Yes	Yes
13985	Huang	2019	30639238	Secreted protein acidic and rich in cysteine-like 1 (SPARCL1)	on admission	continuous	In-hospital mortality	22	21.6	Serum SPARCL1 concentrations > 3.29 ng/ml independently associated with in-hospital mortality, OR 10.052 (95% CI 1.918–52.686), P = 0.006	Yes	Yes	Yes	Yes	Yes	Yes	Low		Yes	Probably No	Probably No	Probably No	Probably No	Low		Yes	Yes	Yes	No	Yes	Probably Yes	Moderate		Yes	Yes	Yes		Low	Yes	Yes	Yes	Yes	Probably No	Yes	Yes	Low		Yes	Yes
13991	Latronico	2020	32014041	posttraumatic cerebral infarction	during follow-up (CT scanning)	0.329	6-month mortality and 6-month GOS	143	continous for GOS	mortality: no OR provided; adjusted OR GOS 3.88 (95% CI 1.85-8.34) for PTCI	Yes	Yes	Yes	Yes	Yes	Yes	Low		Yes	Probably No	No	No	Probably No	Moderate		Yes	Yes	Yes	Yes	Probably Yes	Probably Yes	Low		Yes	Yes	Yes		Low	Yes	Yes	Yes	Yes	No	Yes	Yes	Low		Yes	Yes
13992	Lee	2019	30624278	prevalence and burden of ictal-interictal EEG patterns and correlation with functional outcome: Posterior Dominant Rhythm (PDR)	during first 72 hours of ICU stay continuous EEG	0.14	3-month GOSe	71 of 139	0.51	independent association between unfavorable outcome and the absence of PDR (OR 3.38; 95% CI 1.30–9.09)	Yes	Yes	Yes	Yes	Yes	Yes	Low		Yes	No	No	No	Probably Yes	Moderate		Yes	Yes	Yes	Yes	Probably Yes	No	Moderate		Yes	Yes	Yes		Low	Yes	Yes	Yes	Yes	Probably No	Yes	Yes	Low		Yes	Yes
13992	Lee	2019	30624278	prevalence and burden of ictal-interictal EEG patterns and correlation with functional outcome: Absence of N2 sllep transients	during first 72 hours of ICU stay continuous EEG	0.14	3-month GOSe	71 of 139	0.51	independent association between unfavorable outcome and the absence of N2 sleep transients (OR 3.69; 95% CI 1.69–8.20)	Yes	Yes	Yes	Yes	Yes	Yes	Low		Yes	No	No	No	Probably Yes	Moderate		Yes	Yes	Yes	Yes	Probably Yes	No	Moderate		Yes	Yes	Yes		Low	Yes	Yes	Yes	Yes	Probably No	Yes	Yes	Low		Yes	Yes
13992	Lee	2019	30624278	prevalence and burden of ictal-interictal EEG patterns and correlation with functional outcome: Discontinuous background	during first 72 hours of ICU stay continuous EEG	0.14	3-month GOSe	71 of 139	0.51	independent association between unfavorable outcome and a discontinuous background at any time during recording (OR 5.33; 95% CI 2.28–12.96)	Yes	Yes	Yes	Yes	Yes	Yes	Low		Yes	No	No	No	Probably Yes	Moderate		Yes	Yes	Yes	Yes	Probably Yes	No	Moderate		Yes	Yes	Yes		Low	Yes	Yes	Yes	Yes	Probably No	Yes	Yes	Low		Yes	Yes
13992	Lee	2019	30624278	prevalence and burden of ictal-interictal EEG patterns and correlation with functional outcome: Presence of predominant delta background activity	during first 72 hours of ICU stay continuous EEG	0.14	3-month GOSe	71 of 139	0.51	independent association between unfavorable outcome and the presence of predominant background delta activity (OR 2.82; 95% CI 1.32–6.10)	Yes	Yes	Yes	Yes	Yes	Yes	Low		Yes	No	No	No	Probably Yes	Moderate		Yes	Yes	Yes	Yes	Probably Yes	No	Moderate		Yes	Yes	Yes		Low	Yes	Yes	Yes	Yes	Probably No	Yes	Yes	Low		Yes	Yes
13992	Lee	2019	30624278	prevalence and burden of ictal-interictal EEG patterns and correlation with functional outcome: Presence of moderate-to-severe baxkground at any time of recording	during first 72 hours of ICU stay continuous EEG	0.14	3-month GOSe	71 of 139	0.51	independent association between unfavorable outcome and and the presence of moderate-to-severe background at any time of recording (OR 3.11; 95% CI 1.58–6.21)	Yes	Yes	Yes	Yes	Yes	Yes	Low		Yes	No	No	No	Probably Yes	Moderate		Yes	Yes	Yes	Yes	Probably Yes	No	Moderate		Yes	Yes	Yes		Low	Yes	Yes	Yes	Yes	Probably No	Yes	Yes	Low		Yes	Yes
14002	Pekkanen	2019	30691530	Presence of on-scene anesthesist	in the field	0.72	mortality and „good outcome“	not mentioned in numbers	not reported, only OR	Good outcome: Physician not present OR (multivariate) 0.57 (0.36–0.92) p = 0.020; Mortality: Physician not present OR (multivariate) OR 1.89 (1.20–2.94) p = 0.005	Yes	Yes	Yes	Yes	Yes	Yes	Low		Probably Yes	Yes	Yes	Yes	Probably No	Low		Yes	Yes	Yes	Yes	Probably No	Probably No	Moderate		Yes	Yes	Yes		Low	Yes	Yes	Yes	Yes	Probably No	Yes	Yes	Low		Yes	Yes
	Robba	2021		acute kidney injury	ICU stay	8% AKI 1st week, 1% 2nd week, 3% 3rd week; 23% CRRT,	ICU mortality	1262	n=132	HR 2.25 (95% CI 1.51-3.37)	Probably Yes	Yes	Yes	Yes	Yes	Yes	Low		Yes	Yes	Yes	Yes	Yes	Low		Yes	Yes	Yes	Yes	Yes	Yes	Low		Yes	Yes	Yes		Low	Yes	Yes	Yes	Yes	Yes	Yes	Yes	Low		Yes	Yes
	Robba	2021		acute kidney injury	ICU stay	8% AKI 1st week, 1% 2nd week, 3% 3rd week; 23% CRRT,	6-month unfavorable outcome	1106	n=556	HR 3.04 (95% CI 1.87-4.92)	Probably Yes	Yes	Yes	Yes	Yes	Yes	Low		Yes	Yes	Yes	Yes	Yes	Low		Yes	Yes	Yes	Yes	Yes	Yes	Low		Yes	Yes	Yes		Low	Yes	Yes	Yes	Yes	Yes	Yes	Yes	Low		Yes	Yes
14035	Steyerberg	2008	18684008	Age	on admission	continuous	6-month unfavorable outcome	4082	0.48	OR IMPACT model 2.4 (2.2–2.5) basic model, 2.2 (2.0–2.3) extendet model, 1.9 (1.7–2.1) lab model	Probably Yes	Yes	Yes	Yes	Yes	Yes	Low		Probably Yes	Probably No	No	No	Probably Yes	Moderate		Yes	Probably Yes	Yes	Probably Yes	Probably Yes	Probably No	Moderate		Yes	Yes	Yes		Low	Yes	Yes	Probably Yes	Probably Yes	Probably Yes	Yes	Yes	Low		Yes	Yes
14035	Steyerberg	2008	18684008	GCS motor score	on admission	continuous mGCS 1-4 vs. MGCS 5	6-month unfavorable outcome	4082	0.48	OR mGCS1: 3.9 (3.4–4.5 ) basic, 3.4 (2.9–4.0) extended, 2.8 (2.1–3.7) lab model; mGCS 2: 5.7 (4.9–6.6) basic, 4.6 (3.9–5.4) extended, 4.3 (3.5–5.4) lab; mGCS 3: 3.0 (2.6–3.5) basic, 2.8 (2.4–3.2) extended, 2.7 (2.2–3.3) lab; mGCS 4: 1.7 (1.5–1.9) basic, 1.6 (1.4–1.8) extended, 1.5 (1.3–1.8) lab	Probably Yes	Yes	Yes	Yes	Yes	Yes	Low		Probably Yes	Probably No	No	No	Probably Yes	Moderate		Yes	Probably Yes	Yes	Probably Yes	Probably Yes	Probably No	Moderate		Yes	Yes	Yes		Low	Yes	Yes	Probably Yes	Probably Yes	Probably Yes	Yes	Yes	Low		Yes	Yes
14035	Steyerberg	2008	18684008	pupillary reactivity	on admission	3120	6-month unfavorable outcome	4082	0.48	OR One pupil reacted 1.8 (1.6–2.1) basic, 1.6 (1.4–1.8) extended, 1.4 (1.1–1.7) lab OR no pupil reacted 3.3 (3.0–3.7) basic, 2.7 (2.4–3.1) extended, 2.1 (1.6–2.6) lab	Yes	Yes	Yes	Yes	Yes	Yes	Low		Probably Yes	Yes	Yes	No	Probably Yes	Moderate		Yes	Probably Yes	Yes	Probably Yes	Probably Yes	Probably Yes	Low		Yes	Yes	Yes		Low	Yes	Yes	Probably Yes	Probably Yes	Probably Yes	Yes	Yes	Low		Yes	Yes
	Majdan	2015	25227136	pupillary reactivity	on admission	one pupil 8%; none 15%	6-month mortality	445	0.39	in IMPACT core: one pupil OR 0.7 (95% CI 0.26-1.81); none OR 14.2 (95% CI 5.7-35.4); in IMPACT extended: one pupil OR 0.67 (95% CI 0.2-2.3); none OR 5.8 (95% CI 1.8-18.5)	Yes	Probably Yes	Yes	Yes	Yes	Probably Yes	Moderate		Probably Yes	No	No	No	Probably No	Moderate		Yes	Yes	Yes	Yes	Yes	No	Moderate		Yes	Probably Yes	Probably Yes		Moderate	Probably Yes	Yes	Yes	Yes	Probably No	Yes	Yes	Moderate		Yes	Yes
	Majdan	2015	25227136	motor GCS	on admission	motor GCS 1-1 63%; motor GCS 3-4 13%; motor GCS 5-6 23%	6-month mortality	445	0.39	in IMPACT core: mGCS 1 2.9 (1.4-6.1); mGCS 2 1.9 (0.2-21.6); mGCS 3 (1.5 (0.6-7.2); mGCS 4 0.8 (0.2-2.8); in IMPACT extended: mGCS 1 1.29 (0.45-3.7); mGCS 2 n/a; mGCS 3 3.1 (0.49-19.1); mGCS 4 0.8 (0.17-3.8)	Yes	Probably Yes	Yes	Yes	Yes	Probably Yes	Moderate		Probably Yes	No	No	No	Probably No	Moderate		Yes	Yes	Yes	Yes	Yes	No	Moderate		Yes	Probably Yes	Probably Yes		Moderate	Probably Yes	Yes	Yes	Yes	Probably No	Yes	Yes	Moderate		Yes	Yes
	Bonow	2018		motor GCS	on admission					favorable OR: per point motor GCS 1.41 (955 CI 1.23 - 1.61)	Probably Yes	Yes	Yes	Yes	Yes	Probably Yes	Moderate		Probably Yes	No	No	No	No	High		Yes	Yes	Yes	Yes	Yes	No	Moderate		Yes	Probably Yes	Probably Yes		Moderate	Probably Yes	Yes	No	Probably Yes	No	No	No	High		Yes	Yes
	Bonow	2018		age	on admission		6-month outcome (GOSe, favorable vs. Unvaforable)	550		favorable OR: age (per 10 years) 0.65 (95% CI 0.57-0.73)	Probably Yes	Yes	Yes	Yes	Yes	Probably Yes	Moderate		Probably Yes	No	No	No	No	High		Yes	Yes	Yes	Yes	Yes	No	Moderate		Yes	Probably Yes	Probably Yes		Moderate	Probably Yes	Yes	No	Probably Yes	No	No	No	High		Yes	Yes
	Gao	2020	32702336	Age	on admission		in-hospital mortality	2804	0.2	HR 1.23 (p<0.0001)	Yes	Yes	Yes	Yes	Yes	Yes	Low		Yes	Yes	Yes	Yes	Yes	Low		Yes	Yes	Yes	Yes	Yes	Yes	Low		Yes	Yes	Yes		Low	Yes	Yes	Yes	Yes		Yes	Yes	Low		Yes	Yes
	Gao	2020	32702336	GCS	on admission		in-hospital mortality	2804	0.2	HR 0.61 (p<0.0001)	Yes	Yes	Yes	Yes	Yes	Yes	Low		Yes	Yes	Yes	Yes	Yes	Low		Yes	Yes	Yes	Yes	Yes	Yes	Low		Yes	Yes	Yes		Low	Yes	Yes	Yes	Yes		Yes	Yes	Low		Yes	Yes
	Gao	2020	32702336	ISS	on admission		in-hospital mortality	2804	0.2	severe (ISS 16-24) HR 4.52 (p=0.042); critical (ISS 25-75) HR 7.2 (p=0.0076)	Yes	Yes	Yes	Yes	Yes	Yes	Low		Yes	Yes	Yes	Yes	Yes	Low		Yes	Yes	Yes	Yes	Yes	Yes	Low		Yes	Yes	Yes		Low	Yes	Yes	Yes	Yes		Yes	Yes	Low		Yes	Yes
	Gao	2020	32702336	pupillary reactivity	on admission		in-hospital mortality	2804	0.2	one or both absent: HR 1.31 (p=0.028)	Yes	Yes	Yes	Yes	Yes	Yes	Low		Yes	Yes	Yes	Yes	Yes	Low		Yes	Yes	Yes	Yes	Yes	Yes	Low		Yes	Yes	Yes		Low	Yes	Yes	Yes	Yes		Yes	Yes	Low		Yes	Yes
	Gao	2020	32702336	hypoxia	on admission		in-hospital mortality	2804	0.2	O2 Sat <95% HR 1.44 (p=0.014)	Yes	Yes	Yes	Yes	Yes	Yes	Low		Yes	Yes	Yes	Yes	Yes	Low		Yes	Yes	Yes	Yes	Yes	Yes	Low		Yes	Yes	Yes		Low	Yes	Yes	Yes	Yes		Yes	Yes	Low		Yes	Yes
	Gao	2020	32702336	hypotension	on admission		in-hospital mortality	2804	0.2	SBP <90 HR 1.67 (p=0.0004)	Yes	Yes	Yes	Yes	Yes	Yes	Low
14035	Steyerberg	2008	18684008	Hypoxia	on admission	3120	6-month unfavorable outcome	4082		OR IMPACT extended: OR 1.3 (1.1-1.5); lab model OR 1.4 (1.2-1.7)	Probably Yes	Yes	Yes	Yes	Yes	Yes	Low		Probably Yes	Probably No	No	No	Probably Yes	Moderate		Yes	Probably Yes	Yes	Probably Yes	Probably Yes	Probably No	Moderate		Yes	Yes	Yes		Low	Yes	Yes	Probably Yes	Probably Yes	Probably Yes	Yes	Yes	Low		Yes	Yes
14035	Steyerberg	2008	18684008	Hypotension	on admission	3120	6-month unfavorable outcome	4082		OR IMPACT extended: OR 1.8 (1.6-2.1); lab model OR 1.5 (1.2-1.8)	Probably Yes	Yes	Yes	Yes	Yes	Yes	Low		Probably Yes	Probably No	No	No	Probably Yes	Moderate		Yes	Probably Yes	Yes	Probably Yes	Probably Yes	Probably No	Moderate		Yes	Yes	Yes		Low	Yes	Yes	Probably Yes	Probably Yes	Probably Yes	Yes	Yes	Low		Yes	Yes
	Tjaerkaski	2022	34806407	TAI in various regions of the brain and brainstem – bilateral	Within 28 days after trauma, Median 7.0 (4.0 – 13.0)	FLAIR: bilateral Pons lesion: 15/351, bilateral thalamus lesion: 16/351, bilateral midbrain lesion 24/351, bilateral internal capsule 11/351. SWI: bilateral Pons lesion: 22/351, bilateral thalamus lesion: 29/351, bilateral midbrain lesion 39/351, bilateral internal capsule 15/351. DWI: bilateral Pons lesion: 4/351, bilateral thalamus lesion: 4/351, bilateral midbrain lesion 11/351, bilateral inte…	unfavorable outcome (GOS 1-3) > 6 months after trauma	183	52.1	Bilateral Pons lesions: 97% poor outcome (Random Forrest Model including age, GCS and pupillary light responsiveness)	Yes	Yes	Yes	Yes	Yes	Yes	Moderate		Yes	Yes	Yes	Probably No	Probably Yes	Low		No	Yes	Yes	No	Yes	Yes	Moderate		Yes	Yes	Yes		Low	Yes	Yes	Yes	Yes	No	Yes	Yes	Low		Yes	Yes
	Borazjani	2022	35789431	pupillary reactivity pts with admission GCS 3-5	on admission	one pupil reactive 8.6%, none reactive 48.9%	GOSE at 6 months	344 of 497 (unfavorable outcome)	69.2%	one pupil OR 1.17 (0.53–2.64) (p = 0.689); both pupils OR 4.48 (2.60–7.73) p < 0.001	Yes	Yes	Yes	Yes	Yes	Yes	Low		Probably Yes	No	No	No	Probably Yes	High		Yes	Yes	Yes	Yes	Yes	Probably Yes	Low		Yes	Yes	Yes		Low	Yes	Yes	Yes	Yes	Yes	Yes	Yes	Low		Yes	Yes
	Brennan	2018	29631516	pupillary reactivity	on admission	Unilateraly unreactive pupil 8,8	6-month unfavorable outcome	5200	0.401	unilateral unreactive pupil: RR 2.03 bilateral unreactive RR 2.55	Yes	Yes	Yes	Yes	Yes	Yes	Low		Yes	Yes	No	Yes	Probably No	Low		Yes	Yes	Yes	Yes	Yes	Yes	Low		Yes	Yes	Yes		Low	Yes	Yes	Yes	Yes	Yes	Yes	Yes	Low		Yes	Yes
	Brennan	2018	29631516	pupillary reactivity	on admission	bilaterally unreactive 13,2	6-month unfavorable outcome	5200	0.401	unilateral unreactive pupil: RR 2.03 bilateral unreactive RR 2.55	Yes	Yes	Yes	Yes	Yes	Yes	Low		Yes	Yes	No	Yes	Probably No	Low		Yes	Yes	Yes	Yes	Yes	Yes	Low		Yes	Yes	Yes		Low	Yes	Yes	Yes	Yes	Yes	Yes	Yes	Low		Yes	Yes
	Brennan	2018	29631516	GCS	on admission	Continuous 3-15	6-month unfavorable outcome	continuous	0.401	linear correlation of GCS and unfavorable outcome	Yes	Yes	Yes	Yes	Yes	Yes	Low		Yes	Yes	No	Yes	Probably No	Low		Yes	Yes	Yes	Yes	Yes	Yes	Low		Yes	Yes	Yes		Low	Yes	Yes	Yes	Yes	Yes	Yes	Yes	Low		Yes	Yes
	Chang	2022	36166912	pupillary reactivity	on admission	24.7%	In-hospital mortality	118 of 324 (=derivation cohort)	0.36	both pupils unractive OR 4.5 (1.6–12.8)	Yes	Yes	Yes	Yes	Yes	Yes	Low		Yes	Yes	No	No	Probably No	Moderate		Yes	Yes	Yes	Yes	Yes	Yes	Low		Yes	Yes	Yes		Low	Yes	Yes	Yes	Yes	No	Yes	Yes	Moderate		Yes	Yes
	Chang	2022	36166912	acute renal failure	during ICU stay	0.09	In-hospital mortality	118 of 324 (=derivation cohort)	0.36	acute renal failure OR 17.9 (3.7–95.8)	Yes	Yes	Yes	Yes	Yes	Yes	Low		Yes	Yes	No	No	Probably No	Moderate		Yes	Yes	Yes	Yes	Yes	Yes	Low		Yes	Yes	Yes		Low	Yes	Yes	Yes	Yes	No	Yes	Yes	Moderate		Yes	Yes
	Brennan	2018	29631516	pupillary reactivity	on admission	Unilateraly unreactive pupil 8,8	6-month mortality	5200	0.238	unilateral unreactive pupil: RR 2.35 bilateral unreactive RR 3.60	Yes	Yes	Yes	Yes	Yes	Yes	Low		Yes	Yes	No	Yes	Probably No	Low		Yes	Yes	Yes	Yes	Yes	Yes	Low		Yes	Yes	Yes		Low	Yes	Yes	Yes	Yes	Yes	Yes	Yes	Low		Yes	Yes
	Brennan	2018	29631516	pupillary reactivity	on admission	bilaterally unreactive 13,2	6-month mortality	5200	0.238	unilateral unreactive pupil: RR 2.35 bilateral unreactive RR 3.60	Yes	Yes	Yes	Yes	Yes	Yes	Low		Yes	Yes	No	Yes	Probably No	Low		Yes	Yes	Yes	Yes	Yes	Yes	Low		Yes	Yes	Yes		Low	Yes	Yes	Yes	Yes	Yes	Yes	Yes	Low		Yes	Yes
	Brennan	2018	29631516	GCS	on admission	Continuous 3-15	6-month mortality	continuous	0.238	linear correlation of GCS and mortality	Yes	Yes	Yes	Yes	Yes	Yes	Low		Yes	Yes	No	Yes	Probably No	Low		Yes	Yes	Yes	Yes	Yes	Yes	Low		Yes	Yes	Yes		Low	Yes	Yes	Yes	Yes	Yes	Yes	Yes	Low		Yes	Yes
	Luu	2021	33442812	Severe acute kidney injury (stage 3 or greater)	during therapy	2.1%	hospital mortality	8900	0.24	OR for severe acute kidney injury 2.03	Yes	Yes	No	Yes	Yes	Yes	Low		Yes	No	No	No	Probably No	Moderate		Yes	Yes	Yes	Yes	Yes	Probably No	Low		Yes	Yes	Yes		Low	Yes	Yes	Yes	Yes	Yes	Yes	Yes	Low		Yes	Yes
	Brennan	2018	29631516	pupillary reactivity	on admission	Unilateraly unreactive pupil 8,8	6-month mortality	5200	0.238	unilateral unreactive pupil: RR 2.35 bilateral unreactive RR 3.60	Yes	Yes	Yes	Yes	Yes	Yes	Low		Yes	Yes	No	Yes	Probably No	Low		Yes	Yes	Yes	Yes	Yes	Yes	Low		Yes	Yes	Yes		Low	Yes	Yes	Yes	Yes	Yes	Yes	Yes	Low		Yes	Yes
	Brennan	2018	29631516	pupillary reactivity	on admission	bilaterally unreactive 13,2	6-month mortality	5200	0.238	unilateral unreactive pupil: RR 2.35 bilateral unreactive RR 3.60	Yes	Yes	Yes	Yes	Yes	Yes	Low		Yes	Yes	No	Yes	Probably No	Low		Yes	Yes	Yes	Yes	Yes	Yes	Low		Yes	Yes	Yes		Low	Yes	Yes	Yes	Yes	Yes	Yes	Yes	Low		Yes	Yes
	Brennan	2018	29631516	GCS	on admission	Continuous 3-15	6-month mortality	continuous	0.238	linear correlation of GCS and mortality	Yes	Yes	Yes	Yes	Yes	Yes	Low		Yes	Yes	No	Yes	Probably No	Low		Yes	Yes	Yes	Yes	Yes	Yes	Low		Yes	Yes	Yes		Low	Yes	Yes	Yes	Yes	Yes	Yes	Yes	Low		Yes	Yes
	Brennan	2018	29631516	pupillary reactivity	on admission	Unilateraly unreactive pupil 8,8	6-month unfavorable outcome	5200	0.401	unilateral unreactive pupil: RR 2.03 bilateral unreactive RR 2.55	Yes	Yes	Yes	Yes	Yes	Yes	Low		Yes	Yes	No	Yes	Probably No	Low		Yes	Yes	Yes	Yes	Yes	Yes	Low		Yes	Yes	Yes		Low	Yes	Yes	Yes	Yes	Yes	Yes	Yes	Low		Yes	Yes
	Brennan	2018	29631516	pupillary reactivity	on admission	bilaterally unreactive 13,2	6-month unfavorable outcome	5200	0.401	unilateral unreactive pupil: RR 2.03 bilateral unreactive RR 2.55	Yes	Yes	Yes	Yes	Yes	Yes	Low		Yes	Yes	No	Yes	Probably No	Low		Yes	Yes	Yes	Yes	Yes	Yes	Low		Yes	Yes	Yes		Low	Yes	Yes	Yes	Yes	Yes	Yes	Yes	Low		Yes	Yes
	Brennan	2018	29631516	GCS	on admission	Continuous 3-15	6-month unfavorable outcome	continuous	0.401	linear correlation of GCS and unfavorable outcome	Yes	Yes	Yes	Yes	Yes	Yes	Low		Yes	Yes	No	Yes	Probably No	Low		Yes	Yes	Yes	Yes	Yes	Yes	Low		Yes	Yes	Yes		Low	Yes	Yes	Yes	Yes	Yes	Yes	Yes	Low		Yes	Yes
11333	Thelin	2016		S100B	during ICU stay various times	continuous	GOS after 3-6 months	417	continuous	S100B AUC 48 h (log) <0.001 0.179 (-) NSE AUC 48 h (log) <0.001 0.077 (-)	Yes	Yes	Yes	Yes	Yes	Yes	Low		Yes	Yes	No	No	Probably No	Moderate		Yes	Yes	Yes	Yes	Yes	No	Low		Yes	Yes	Yes		Low	Yes	Yes	Yes	Yes	Yes	Yes	Yes	Low		Yes	Yes
11333	Thelin	2016		NSE	during ICU stay various times	continuous	GOS after 3-6 months	417	continuous	S100B AUC 48 h (log) <0.001 0.179 (-) NSE AUC 48 h (log) <0.001 0.077 (-)	Yes	Yes	Yes	Yes	Yes	Yes	Low		Yes	Yes	No	No	Probably No	Moderate		Yes	Yes	Yes	Yes	Yes	No	Low		Yes	Yes	Yes		Low	Yes	Yes	Yes	Yes	Yes	Yes	Yes	Low		Yes	Yes
[truncated: 12 more columns]
