# Supplementary material for: Guidelines for Neuroprognostication in Critically Ill Adults with Moderate–Severe Traumatic Brain Injury
Source: Neurocrit Care. 2024 Feb 17;40(2):448–76. doi: 10.1007/s12028-023-01902-2 (PMC10959796; doi:10.1007/s12028-023-01902-2)
Supplement: Supplementary file 3 — Supplementary file3 (XLSX 143 KB) [file 12028_2023_1902_MOESM3_ESM.xlsx]

## Sheet: Mortality Included
RefID	FIRST AUTHOR LAST NAME	YEAR OF PUBLICATION	PMID	PROGNOSTIC MODEL(S) EVALUATED	OUTCOME(S)	Sample size for the outcome of interest	Number of patients with the outcome of interest	DISCRIMINATION: C-statistic/ Area under the curve with 95% CI	CALIBRATION: Predicted to observed, Hosmer-Lemeshow or other, or enter "Not reported"	Any other reported effect size (Odds Ratio, 95% CI etc)- enter as comment	Development vs Validation of model	PARTICIPANTS ROB: Were appropriate data sources used, e.g. cohort, RCT or nested case-control study data?	PARTICIPANTS ROB: Were all inclusions and exclusions of participants appropriate?	PARTICIPANTS: RISK OF BIAS	PARTICIPANTS: APPLICABILITY- Concern that participants and setting do not match the review question	PARTICIPANTS: Reviewer comments	PREDICTORS ROB: Were predictors defined and assessed in a similar way for all participants?	PREDICTORS ROB: Were predictor assessments made without knowledge of outcome data?	PREDICTORS ROB: Are all predictors available at the time the model is intended to be used?	PREDICTORS: RISK OF BIAS	PREDICTORS: APPLICABILITY- Concern that definition, assessment or timing of predictors do not match the review question	PREDICTORS: Reviewer Comments	OUTCOME ROB: Was the outcome determined appropriately?	OUTCOME ROB: Was a prespecified or standard outcome definition used?	OUTCOME ROB: Were predictors excluded from the outcome definition?	OUTCOME ROB: Was the outcome defined and determined in a similar way for all participants?	OUTCOME ROB: Was the outcome determined without knowledge of predictor information?	OUTCOME ROB: Was the time interval between predictor assessment and outcome determination appropriate?	OUTCOME: RISK OF BIAS	OUTCOME: APPLICABILITY- Concern that the outcome, its definition, timing or determination do not match the review question	OUTCOME: Reviewer Comments	ANALYSIS ROB: Were there a reasonable number of participants with the outcome?	ANALYSIS ROB: Were continuous and categorical predictors handled appropriately?	ANALYSIS ROB: Were all enrolled participants included in the analysis?	ANALYSIS ROB: Were participants with missing data handled appropriately?	ANALYSIS ROB: Was selection of predictors based on univariable analysis avoided?	ANALYSIS ROB: Were complexities in the data (e.g. censoring, competing risks, sampling of controls) accounted for appropriately?	ANALYSIS ROB: Were relevant model performance measures evaluated appropriately?	ANALYSIS ROB: Were model overfitting and optimism in model performance accounted for?	ANALYSIS ROB: Do predictors and their assigned weights in the final model correspond to the results from multivariable analysis?	ANALYSIS: RISK OF BIAS	ANALYSIS: Reviewer Comments	SELF-FULFILLING PROPHECY ROB: Treatment suspension policy used?	SELF-FULFILLING PROPHECY: Duration of treatment suspension limitation, if any (days)	SELF-FULFILLING PROPHECY: Clinical team blinded to the predictor(s) under investigation?	SELF-FULFILLING PROPHECY: Was predictor used systematically to decide treatment limitation?	SELF FULFILLING PROPHECY: RISK OF BIAS	SELF-FULFILLING PROPHECY: Reviewer Comments	OVERALL RISK OF BIAS FOR THE STUDY
8	Charry	2019	30742300	Marshall CT	6-month mortality	309	39	0.819 (0.769-0.869)	NR		Validation	Yes	Probably Yes	High	Low	risk of bias high due to very small sample size and #patients with outcome of interest	Yes	No information	Yes	Low	Low		No information	Yes	Yes	Probably Yes	No information	Yes	High	Low	almost zero info in paper about how outcome was measured/assessed	No	Probably Yes	No information	No information	No information	No information	No information	No information	No information	High	zero information and very small #patients with outcome	No Information		No Information	No Information	Unclear		HIGH
8	Charry	2019	30742300	Rotterdam CT	6-month mortality	309	39	0.875 (0.814-0.936)	NR		Validation	Yes	Probably Yes	High	Low	risk of bias high due to very small sample size and #patients with outcome of interest	Yes	No information	Yes	Low	Low		No information	Yes	Yes	Probably Yes	No information	Yes	High	Low	almost zero info in paper about how outcome was measured/assessed	No	Probably Yes	No information	No information	No information	No information	No information	No information	No information	High	zero information and very small #patients with outcome	No Information		No Information	No Information	Unclear		HIGH
8	Charry	2019	30742300	IMPACT-core	6-month mortality	309	39	0.902 (0.862-0.943)	NR		Validation	Yes	Probably Yes	High	Low	risk of bias high due to very small sample size and #patients with outcome of interest	Yes	No information	Yes	Low	Low		No information	Yes	Yes	Probably Yes	No information	Yes	High	Low	almost zero info in paper about how outcome was measured/assessed	No	Probably Yes	No information	No information	No information	No information	No information	No information	No information	High	zero information and very small #patients with outcome	No Information		No Information	No Information	Unclear		HIGH
8	Charry	2019	30742300	CRASH-basic	6-month mortality	309	39	0.877 (0.825-0.930)	NR		Validation	Yes	Probably Yes	High	Low	risk of bias high due to very small sample size and #patients with outcome of interest	Yes	No information	Yes	Low	Low		No information	Yes	Yes	Probably Yes	No information	Yes	High	Low	almost zero info in paper about how outcome was measured/assessed	No	Probably Yes	No information	No information	No information	No information	No information	No information	No information	High	zero information and very small #patients with outcome	No Information		No Information	No Information	Unclear		HIGH
950	Thelin	2017	28771476	Stockholm CT Score	GOS 1 vs. 2-5 at 320 days (dead vs. alive)	1115	210 dead; 905 alive	0.77 (0.73-0.8)	not reported	Pseudo-R2 0.24	Validation	Yes	Probably Yes	Low	High	23% mild TBI included	Yes	Yes	Yes	Low	Low		Yes	Yes	Yes	Yes	Yes	No	High	High	two cohorts with very different time intervals for outcome assessment: 1 year vs. 4 months; combined nonetheless	Yes	Yes	Yes	Yes	Yes	No information	No	Probably Yes	Yes	Low	no calibration	No Information		Probably Yes	Probably No	Unclear		HIGH
950	Thelin	2017	28771476	Helsinki CT Score	GOS 1 vs. 2-5 at 320 days (dead vs. alive)	1115	210 dead; 905 alive	0.74 (0.7-0.77)	not reported	Pseudo-R2 0.19	Validation	Yes	Probably Yes	Low	High	23% mild TBI included	Yes	Yes	Yes	Low	Low		Yes	Yes	Yes	Yes	Yes	No	High	High	two cohorts with very different time intervals for outcome assessment: 1 year vs. 4 months; combined nonetheless	Yes	Yes	Yes	Yes	Yes	No information	No	Probably Yes	Yes	Low	no calibration	No Information		Probably Yes	Probably No	Unclear		HIGH
950	Thelin	2017	28771476	Rotterdam CT	GOS 1 vs. 2-5 at 320 days (dead vs. alive)	1115	210 dead; 905 alive	0.68 (0.64-0.72)	not reported	Pseudo-R2 0.13	Validation	Yes	Probably Yes	Low	High	23% mild TBI included	Yes	Yes	Yes	Low	Low		Yes	Yes	Yes	Yes	Yes	No	High	High	two cohorts with very different time intervals for outcome assessment: 1 year vs. 4 months; combined nonetheless	Yes	Yes	Yes	Yes	Yes	No information	No	Probably Yes	Yes	Low	no calibration	No Information		Probably Yes	Probably No	Unclear		HIGH
950	Thelin	2017	28771476	Marshall CT	GOS 1 vs. 2-5 at 320 days (dead vs. alive)	1115	210 dead; 905 alive	0.61 (0.57-0.65)	not reported	Pseudo-R2 0.05	Validation	Yes	Probably Yes	Low	High	23% mild TBI included	Yes	Yes	Yes	Low	Low		Yes	Yes	Yes	Yes	Yes	No	High	High	two cohorts with very different time intervals for outcome assessment: 1 year vs. 4 months; combined nonetheless	Yes	Yes	Yes	Yes	Yes	No information	No	Probably Yes	Yes	Low	no calibration	No Information		Probably Yes	Probably No	Unclear		HIGH
1164	Wan	2017	28433847	IMPACT-core	Mortality at 6 months in old patients 65 or older	137	75	0.76	HL p=0.28	predicted death% median 62% (range 29-93%); Sensitivity 0.59; Specificity 0.82	Validation	Probably Yes	No	High	High	only 65 and older included	Probably Yes	No information	Yes	High	Low	retrospective chart review	No information	Yes	Yes	Yes	No information	No information	High	High	poor description of outcome assessment, unclear if retrospective or prospective and how and by whom	Probably Yes	Probably Yes	Yes	Probably Yes	Yes		Yes	Probably No	No information	Low		No Information		No Information	No Information	Unclear		HIGH
1164	Wan	2017	28433847	IMPACT Extended model	Mortality at 6 months in old patients 65 or older	137	75	0.76	HL p=0.25	predicted death% median 58% (range 20-96%); Sensitivity 0.65; Specificity 0.82	Validation	Probably Yes	No	High	High	only 65 and older included	Probably Yes	No information	Yes	High	Low	retrospective chart review	No information	Yes	Yes	Yes	No information	No information	High	High	poor description of outcome assessment, unclear if retrospective or prospective and how and by whom	Probably Yes	Probably Yes	Yes	Probably Yes	Yes		Yes	Probably No	No information	Low		No Information		No Information	No Information	Unclear		HIGH
1164	Wan	2017	28433847	Impact Lab model	Mortality at 6 months in old patients 65 or older	129	75 (a bit less, not reported)	0.73	HL p=0.58	predicted death% median 51% (range 12-91%); Sensitivity 0.58; Specificity 0.81	Validation	Probably Yes	No	High	High	only 65 and older included	Probably Yes	No information	Yes	High	Low	retrospective chart review	No information	Yes	Yes	Yes	No information	No information	High	High	poor description of outcome assessment, unclear if retrospective or prospective and how and by whom	Probably Yes	Probably Yes	No	No	Yes		Yes	Probably No	No information	Low		No Information		No Information	No Information	Unclear		HIGH
4025	Majdan	2014	25406964	IMPACT-core	Mortality at 6 months	778	212	0.84 (0.8-0.87)	intercept, slope	OR of every predictor listed	Validation	Yes	Probably Yes	Low	Low	well done external validation paper	Yes	Probably Yes	Yes	Low	Low		Yes	Yes	Yes	Probably Yes	Probably Yes	Yes	Low	Low	16 centers from Austria, all pre-specified with protocol, 70% follow-up rate at 6-months	Yes	Yes	No	No	Yes	Probably Yes	Yes	Yes	Yes	Low		No Information		Probably Yes	No Information	Unclear		LOW
4025	Majdan	2014	25406964	IMPACT-extended	Mortality at 6 months	778	212	0.85 (0.81-0.89)	intercept, slope	OR of every predictor listed	Validation	Yes	Probably Yes	Low	Low	well done external validation paper	Yes	Probably Yes	Yes	Low	Low		Yes	Yes	Yes	Probably Yes	Probably Yes	Yes	Low	Low	16 centers from Austria, all pre-specified with protocol, 70% follow-up rate at 6-months	Yes	Yes	No	No	Yes	Probably Yes	Yes	Yes	Yes	Low		No Information		Probably Yes	No Information	Unclear		LOW
4025	Majdan	2014	25406964	CRASH-basic	mortality at 14 days	778	used 6month mortality 212	0.82 (0.77-0.87)	intercept, slope	OR of every predictor listed	Validation	Yes	Probably Yes	Low	Low	well done external validation paper	Yes	Probably Yes	Yes	Low	Low		Yes	Yes	Yes	Probably Yes	Probably Yes	Yes	Low	Low	16 centers from Austria, all pre-specified with protocol, 70% follow-up rate at 6-months	Yes	Yes	No	No	Yes	Probably Yes	Yes	Yes	Yes	Low		No Information		Probably Yes	No Information	Unclear		LOW
4025	Majdan	2014	25406964	Nijmegen demographic and clinical (age, pupils, GCS, hypotension)	Mortality at 6 months	778	212	0.86 (0.82-0.91)	intercept, slope	OR of every predictor listed	Validation	Yes	Probably Yes	Low	Low	well done external validation paper	Yes	Probably Yes	Yes	Low	Low		Yes	Yes	Yes	Probably Yes	Probably Yes	Yes	Low	Low	16 centers from Austria, all pre-specified with protocol, 70% follow-up rate at 6-months	Yes	Yes	No	No	Yes	Probably Yes	Yes	Yes	Yes	Low		No Information		Probably Yes	No Information	Unclear		LOW
4097	Raj	2014	25181434	Helsinki CT Score (SDH, ICH, EDH, Mass lesion >25cm3, IVH, suprasellar cisterns)	Mortality at 6 months	869	219	0.744	intercept, slope	Nagelkerke R2	Development	Yes	No	Low	High	32% included mild TBI	Yes	Yes	Yes	Low	High	32% included mild TBI	Yes	Yes	Yes	Yes	Yes	Yes	Low	Low		Yes	Yes	No	No	No	Probably Yes	Yes	Yes	Yes	Low		No Information		Probably Yes	No Information	Unclear		HIGH
4097	Raj	2014	25181434	Rotterdam CT	Mortality at 6 months	869	219	0.699	intercept, slope	Nagelkerke R2	Validation	Yes	No	Low	High	32% included mild TBI	Yes	Yes	Yes	Low	High	32% included mild TBI	Yes	Yes	Yes	Yes	Yes	Yes	Low	Low		Yes	Yes	No	No	No	Probably Yes	Yes	Yes	Yes	Low		No Information		Probably Yes	No Information	Unclear		HIGH
4097	Raj	2014	25181434	Marshall CT	Mortality at 6 months	869	219	0.635	intercept, slope	Nagelkerke R2	Validation	Yes	No	Low	High	32% included mild TBI	Yes	Yes	Yes	Low	High	32% included mild TBI	Yes	Yes	Yes	Yes	Yes	Yes	Low	Low		Yes	Yes	No	No	No	Probably Yes	Yes	Yes	Yes	Low		No Information		Probably Yes	No Information	Unclear		HIGH
4097	Raj	2014	25181434	IMPACT-core	Mortality at 6 months	869	219	0.835	intercept, slope	Nagelkerke R2	Validation	Yes	No	Low	High	32% included mild TBI	Yes	Yes	Yes	Low	High	32% included mild TBI	Yes	Yes	Yes	Yes	Yes	Yes	Low	Low		Yes	Yes	No	No	No	Probably Yes	Yes	Yes	Yes	Low		No Information		Probably Yes	No Information	Unclear		HIGH
4097	Raj	2014	25181434	IMPACT+Helsinki CT	Mortality at 6 months	869	219	0.843	intercept, slope	Nagelkerke R2	Development	Yes	No	Low	High	32% included mild TBI	Yes	Yes	Yes	Low	High	32% included mild TBI	Yes	Yes	Yes	Yes	Yes	Yes	Low	Low		Yes	Yes	No	No	No	Probably Yes	Yes	Yes	Yes	Low		No Information		Probably Yes	No Information	Unclear		HIGH
4097	Raj	2014	25181434	IMPACT+Marshall CT	Mortality at 6 months	869	219	0.838	intercept, slope	Nagelkerke R2	Validation	Yes	No	Low	High	32% included mild TBI	Yes	Yes	Yes	Low	High	32% included mild TBI	Yes	Yes	Yes	Yes	Yes	Yes	Low	Low		Yes	Yes	No	No	No	Probably Yes	Yes	Yes	Yes	Low		No Information		Probably Yes	No Information	Unclear		HIGH
4097	Raj	2014	25181434	IMPACT+Rotterdam CT	Mortality at 6 months	869	219	0.837	intercept, slope	Nagelkerke R2	Validation	Yes	No	Low	High	32% included mild TBI	Yes	Yes	Yes	Low	High	32% included mild TBI	Yes	Yes	Yes	Yes	Yes	Yes	Low	Low		Yes	Yes	No	No	No	Probably Yes	Yes	Yes	Yes	Low		No Information		Probably Yes	No Information	Unclear		HIGH
4372	Raj	2014	25181434	reference (age+GCS) vs. APACHE2, SAPS2, SOFA, SOFA+age	6-month mortality	development cohort 844, validation cohort 781	450 of 1625	APACHE II 0.81 (0.78, 0.84), SAPS II 0.81 (0.77, 0.84), SOFA 0.68 (0.64, 0.72), Adjusted SOFA* 0.78 (0.75, 0.81), Reference† 0.75 (0.72, 0.78)	APACHE II 0.153, SAPS II 0.343, SOFA 0.282, Adjusted SOFA* 0.444, Reference† 0.144 (H-L p-value)	n/a	Both	Yes	Probably Yes	Low	Low		Yes	Probably Yes	Yes	Low	Low		Yes	Yes	Yes	No information	Probably No	Yes	Unclear	Low	registry, outcome collection probably not defined	Yes	Yes	Yes	No information	Yes	No information	Yes	Probably Yes	Yes	Low	registry, only complete datasets probably	No Information		No	Probably No	High		LOW
4454	Han	2014	24568201	CRASH-basic	14-day mortality	300	143	0.80 (95% CI 0.75-0.85)	Cox calibration regression analysis: Cox intercept: 0.03 (- 0.24–0.31); Cox Slope 0.85 (0.64–1.05)	n/a	Validation	Yes	Yes	Low	Low		Yes	Probably No	Probably No	Low	Low		Yes	Yes	Yes	Yes	Yes	Yes	Low	Low		Yes	Yes	Yes	No information	Probably Yes	Probably Yes	Yes	Probably Yes	Yes	Low		No Information		Probably Yes	Probably No	Low		LOW
4454	Han	2014	24568201	CRASH-CT	14-day mortality	300	143	0.83 (0.78–0.87)	Cox calibration regression analysis: Cox intercept: 0.51 (0.20–0.82); Cox Slope 0.95 (0.71–1.18)	n/a	Validation	Yes	Yes	Low	Low		Yes	Probably No	Probably No	Low	Low		Yes	Yes	Yes	Yes	Yes	Yes	Low	Low		Yes	Yes	Yes	No information	Probably Yes	Probably Yes	Yes	Probably Yes	Yes	Low		No Information		Probably Yes	Probably No	Low		LOW
4454	Han	2014	24568201	IMPACT-core	6-month mortality	300	162	0.80 (0.75–0.85)	Cox calibration regression analysis: Cox intercept: 0.81 (0.48–1.13); Cox Slope 1.14 (0.85–1.43)	n/a	Validation	Yes	Yes	Low	Low		Yes	Probably No	Probably No	Low	Low		Yes	Yes	Yes	Yes	Yes	Yes	Low	Low		Yes	Yes	Yes	No information	Probably Yes	Probably Yes	Yes	Probably Yes	Yes	Low		No Information		Probably Yes	Probably No	Low		LOW
4454	Han	2014	24568201	IMPACT Extended model	6-month mortality	300	162	0.81 (0.76–0.86)	Cox calibration regression analysis: Cox intercept: 0.59 (0.29–0.89); Cox Slope 1.15 (0.86–1.43)	n/a	Validation	Yes	Yes	Low	Low		Yes	Probably No	Probably No	Low	Low		Yes	Yes	Yes	Yes	Yes	Yes	Low	Low		Yes	Yes	Yes	No information	Probably Yes	Probably Yes	Yes	Probably Yes	Yes	Low		No Information		Probably Yes	Probably No	Low		LOW
4454	Han	2014	24568201	Impact Lab model	6-month mortality	300	162	0.80 (0.75–0.86)	Cox calibration regression analysis: Cox intercept: 0.81 (0.48–1.15); Cox Slope 1.17 (0.86–1.49)	n/a	Validation	Yes	Yes	Low	Low		Yes	Probably No	Probably No	Low	Low		Yes	Yes	Yes	Yes	Yes	Yes	Low	Low		Yes	Yes	Yes	No information	Probably Yes	Probably Yes	Yes	Probably Yes	Yes	Low		No Information		Probably Yes	Probably No	Low		LOW
14022	Zeiler	2019	31760893	Model: IMPACT core, IMPACT core + mean ICP, IMPACT core + PRX, IMPACT core + mean ICP + PRX	GOSe, mortality and unfavorable outcome after 6 months	193	Mortality 40, unfavorable outcome 110	IMPACT core: 0.707, IMPACT + mean ICP: 0,780, IMPACT core + Prx: 0.812, IMPACT core + mean ICP + Prx: 0.825	not reported	not reported	development	Yes	Probably Yes	Low	Low		Probably Yes	Yes	Probably Yes	Low	Low		Probably Yes	Yes	Yes	Probably Yes	Probably Yes	Yes	Low	Low		Yes	Probably Yes	No	No information	No	No information	Yes	No information	Yes	Unclear		No Information		Probably Yes	Probably No	Low		LOW
13998	Maeda	2019	31449548	TRISS	In-hospital mortality	635	297	0.75 (0.72–0.79)	not reported	none	validation	Yes	Probably Yes	Low	Low		Yes	Probably Yes	Yes	Low	Low		Probably Yes	Yes	Yes	Probably Yes	Probably Yes	Yes	Low	Low		Yes	Probably Yes	No	No information	Probably No	No information	No	No information	Yes	High		No Information		Probably Yes	Probably No	Unclear		HIGH
	Steyerberg	2008	18684008	IMPACT-core	6-month mortality	8509	2396	AUC 0.66-0.84 (no 95% CI)	calibration plots and HL-p-values	none	both	yes	Probably Yes	Unclear	Unclear	pooled data from multiple studies (RCT and observational)	Yes	Yes	Yes	low	low		Probably Yes	Yes	Yes	Yes	Probably Yes	Yes	Low	Low		Yes	Yes	No	Yes	No information	No information	Yes	Yes	No information	Low		No Information		No Information	No Information	Unclear		LOW
	Steyerberg	2008	18684008	IMPACT Extended model	6-month mortality	6999	2396	AUC 0.71-0.83 (no 95% CI)	calibration plots and HL-p-values	none	both	yes	Probably Yes	Unclear	Unclear	pooled data from multiple studies (RCT and observational)	Yes	Yes	Yes	low	low		Probably Yes	Yes	Yes	Yes	Probably Yes	Yes	Low	Low		Yes	Yes	No	Yes	No information	No information	Yes	Yes	No information	Low		No Information		No Information	No Information	Unclear		LOW
	Steyerberg	2008	18684008	Impact Lab model	6-month mortality	3554	2396	AUC 0.72-0.8 (no 95% CI)	calibration plots and HL-p-values	none	both	yes	Probably Yes	Unclear	Unclear	pooled data from multiple studies (RCT and observational)	Yes	Yes	Yes	low	low		Probably Yes	Yes	Yes	Yes	Probably Yes	Yes	Low	Low		Yes	Yes	No	Yes	No information	No information	Yes	Yes	No information	Low		No Information		No Information	No Information	Unclear		LOW
New	Perel	2008	18270239	CRASH-basic	14-day mortality	10008 derivation	1952 (derivation)	Development: 0.84-0.86 (low vs. high developed countries); Validation not done in 14-d mortality	HL p>0.05 in derivation and internal validation		Development+Validation (internal)	Yes	Yes	Low	High	included some mild TBI	Yes	Probably No	Yes	Low	Low		Yes	Yes	Yes	Yes	Yes	Yes	Low	Low		Yes	Yes	Yes	No information	Probably No	Probably No	Yes	Yes	No information	Low		No Information		No Information	No	Low		LOW
New	Perel	2008	18270239	CRASH-CT	14-day mortality	10008 derivation	1952 (derivation)	Development: 0.84-0.88 (low vs. high developed countries); Only internal Validation not done in 14-d mortality	HL p>0.05 in derivation but <0.05 (poor calibration) internal validation		Development+Validation (internal)	Yes	Yes	Low	High	included some mild TBI	Yes	Probably No	Yes	Low	Low		Yes	Yes	Yes	Yes	Yes	Yes	Low	Low		Yes	Yes	Yes	No information	Probably No	Probably No	Yes	Yes	No information	Low		No Information		No Information	No	Low		LOW
New updated	Maas	2005		Rotterdam CT	Mortality at 6 months	2249	491	0.769	not reported		Derivation, internal validation	Yes	No	High	High	original data set restricted age 15-65 in two Tirilazad trials	Yes	Yes	Yes	Low	Low		Probably Yes	Yes	Yes	Yes	Yes	Yes	Low	Low		Yes	Yes	Yes	Yes	Yes	Yes	Yes	No	No	Low		No Information	No Information	No Information	No Information	Unclear		LOW
New updated	Rostami	2021	34936014	IMPACT-core	Mortality at 6-12months	635	not reported	0.85	calibration plots	not reported	Validation	Yes	Yes	Low	Low		Yes	Probably Yes	Yes	Low	Low		No	Yes	Probably Yes	No	Probably Yes	No	High	High	variable time point for assessment 6-12 months	No Information	Yes	Yes	Yes	No	No Information	Yes	Yes	No Information	Low		No Information	No Information	No Information	No Information	Unclear		HIGH
New updated	Rostami	2021	34936014	IMPACT Extended model	Mortality at 6-12months	604	not reported	0.84	calibration plots	not reported	Validation	Yes	Yes	Low	Low		Yes	Probably Yes	Yes	Low	Low		No	Yes	Probably Yes	No	Probably Yes	No	High	High	variable time point for assessment 6-12 months	No Information	Yes	No	No	No	No Information	Yes	Yes	No Information	High		No Information	No Information	No Information	No Information	Unclear		HIGH
New updated	Rostami	2021	34936014	Impact Lab model	Mortality at 6-12months	302	not reported	0.89	calibration plots	not reported	Validation	Yes	Yes	Low	Low		Yes	Probably Yes	Yes	Low	Low		No	Yes	Probably Yes	No	Probably Yes	No	High	High	variable time point for assessment 6-12 months	No Information	Yes	No	No	No	No Information	Yes	Yes	No Information	High	small n, missing data	No Information	No Information	No Information	No Information	Unclear		HIGH
14022	Zeiler	2019	31760893	IMPACT-core	6-month mortality	193	40	0.707 (0.611–0.798)	not reported	not reported	development	Yes	Probably Yes	Low	Low		Probably Yes	Yes	Probably Yes	Low	Low		Probably Yes	Yes	Yes	Probably Yes	Probably Yes	Yes	Low	Low		Yes	Probably Yes	No	No information	No	No information	Yes	No information	Yes	Unclear		No Information		Probably Yes	Probably No	Low		LOW
[truncated: 3 more columns]

## Sheet: Functional Outcome Incl.
RefID	FIRST AUTHOR LAST NAME	YEAR OF PUBLICATION	PMID	PROGNOSTIC MODEL(S) EVALUATED	OUTCOME(S)	Sample size for the outcome of interest	Number of patients with the outcome of interest	DISCRIMINATION: C-statistic/ Area under the curve with 95% CI	CALIBRATION: Predicted to observed, Hosmer-Lemeshow or other, or enter "Not reported"	Any other reported effect size (Odds Ratio, 95% CI etc)- enter as comment	Development vs Validation of model	PARTICIPANTS ROB: Were appropriate data sources used, e.g. cohort, RCT or nested case-control study data?	PARTICIPANTS ROB: Were all inclusions and exclusions of participants appropriate?	PARTICIPANTS: RISK OF BIAS	PARTICIPANTS: APPLICABILITY- Concern that participants and setting do not match the review question	PARTICIPANTS: Reviewer comments	PREDICTORS ROB: Were predictors defined and assessed in a similar way for all participants?	PREDICTORS ROB: Were predictor assessments made without knowledge of outcome data?	PREDICTORS ROB: Are all predictors available at the time the model is intended to be used?	PREDICTORS: RISK OF BIAS	PREDICTORS: APPLICABILITY- Concern that definition, assessment or timing of predictors do not match the review question	PREDICTORS: Reviewer Comments	OUTCOME ROB: Was the outcome determined appropriately?	OUTCOME ROB: Was a prespecified or standard outcome definition used?	OUTCOME ROB: Were predictors excluded from the outcome definition?	OUTCOME ROB: Was the outcome defined and determined in a similar way for all participants?	OUTCOME ROB: Was the outcome determined without knowledge of predictor information?	OUTCOME ROB: Was the time interval between predictor assessment and outcome determination appropriate?	OUTCOME: RISK OF BIAS	OUTCOME: APPLICABILITY- Concern that the outcome, its definition, timing or determination do not match the review question	OUTCOME: Reviewer Comments	ANALYSIS ROB: Were there a reasonable number of participants with the outcome?	ANALYSIS ROB: Were continuous and categorical predictors handled appropriately?	ANALYSIS ROB: Were all enrolled participants included in the analysis?	ANALYSIS ROB: Were participants with missing data handled appropriately?	ANALYSIS ROB: Was selection of predictors based on univariable analysis avoided?	ANALYSIS ROB: Were complexities in the data (e.g. censoring, competing risks, sampling of controls) accounted for appropriately?	ANALYSIS ROB: Were relevant model performance measures evaluated appropriately?	ANALYSIS ROB: Were model overfitting and optimism in model performance accounted for?	ANALYSIS ROB: Do predictors and their assigned weights in the final model correspond to the results from multivariable analysis?	ANALYSIS: RISK OF BIAS	ANALYSIS: Reviewer Comments	SELF-FULFILLING PROPHECY ROB: Treatment suspension policy used?	SELF-FULFILLING PROPHECY: Duration of treatment suspension limitation, if any (days)	SELF-FULFILLING PROPHECY: Clinical team blinded to the predictor(s) under investigation?	SELF-FULFILLING PROPHECY: Was predictor used systematically to decide treatment limitation?	SELF FULFILLING PROPHECY: RISK OF BIAS	SELF-FULFILLING PROPHECY: Reviewer Comments	OVERALL RISK OF BIAS FOR THE STUDY
8	Charry	2019	30742300	IMPACT-core	6-month unfavorable outcome	309	53	0.864 (0.819-0.909)	NR		Validation	Yes	Probably Yes	High	Low	risk of bias high due to very small sample size and #patients with outcome of interest	Yes	No information	Yes	Low	Low		No information	Yes	Yes	Probably Yes	No information	Yes	High	Low	almost zero info in paper about how outcome was measured/assessed	No	Probably Yes	No information	No information	No information	No information	No information	No information	No information	High	zero information and very small #patients with outcome	No Information		No Information	No Information	Unclear		HIGH
8	Charry	2019	30742300	CRASH	6-month unfavorable outcome	309	53	0.832 (0.785-0.881)	NR		Validation	Yes	Probably Yes	High	Low	risk of bias high due to very small sample size and #patients with outcome of interest	Yes	No information	Yes	Low	Low		No information	Yes	Yes	Probably Yes	No information	Yes	High	Low	almost zero info in paper about how outcome was measured/assessed	No	Probably Yes	No information	No information	No information	No information	No information	No information	No information	High	zero information and very small #patients with outcome	No Information		No Information	No Information	Unclear		HIGH
950	Thelin	2017	28771476	Stockholm CT Score	GOS 1-3 vs. 4-5 at 320 days (unfavorable vs. favorable)	1115	478 unfavorable; 637 favorable	0.77 (0.74-0.79)	not reported	Pseudo-R2 0.28	Validation	Yes	Probably Yes	Low	High	23% mild TBI included	Yes	Yes	Yes	Low	Low		Yes	Yes	Yes	Yes	Yes	No	High	High	two cohorts with very different time intervals for outcome assessment: 1 year vs. 4 months; combined nonetheless	Yes	Yes	Yes	Yes	Yes	No information	No	Probably Yes	Yes	Low	no calibration	No Information		Probably Yes	Probably No	Unclear		HIGH
950	Thelin	2017	28771476	Helsinski CT Score	GOS 1-3 vs. 4-5 at 320 days (unfavorable vs. favorable)	1115	478 unfavorable; 637 favorable	0.72 (0.69-0.75)	not reported	Pseudo-R2 0.22	Validation	Yes	Probably Yes	Low	High	23% mild TBI included	Yes	Yes	Yes	Low	Low		Yes	Yes	Yes	Yes	Yes	No	High	High	two cohorts with very different time intervals for outcome assessment: 1 year vs. 4 months; combined nonetheless	Yes	Yes	Yes	Yes	Yes	No information	No	Probably Yes	Yes	Low	no calibration	No Information		Probably Yes	Probably No	Unclear		HIGH
950	Thelin	2017	28771476	Rotterdam CT Score	GOS 1-3 vs. 4-5 at 320 days (unfavorable vs. favorable)	1115	478 unfavorable; 637 favorable	0.68 (0.65-0.71)	not reported	Pseudo-R2 0.15	Validation	Yes	Probably Yes	Low	High	23% mild TBI included	Yes	Yes	Yes	Low	Low		Yes	Yes	Yes	Yes	Yes	No	High	High	two cohorts with very different time intervals for outcome assessment: 1 year vs. 4 months; combined nonetheless	Yes	Yes	Yes	Yes	Yes	No information	No	Probably Yes	Yes	Low	no calibration	No Information		Probably Yes	Probably No	Unclear		HIGH
950	Thelin	2017	28771476	Marshall CT Classification	GOS 1-3 vs. 4-5 at 320 days (unfavorable vs. favorable)	1115	478 unfavorable; 637 favorable	0.58 (0.55-0.61)	not reported	Pseudo-R2 0.03	Validation	Yes	Probably Yes	Low	High	23% mild TBI included	Yes	Yes	Yes	Low	Low		Yes	Yes	Yes	Yes	Yes	No	High	High	two cohorts with very different time intervals for outcome assessment: 1 year vs. 4 months; combined nonetheless	Yes	Yes	Yes	Yes	Yes	No information	No	Probably Yes	Yes	Low	no calibration	No Information		Probably Yes	Probably No	Unclear		HIGH
950	Thelin	2017	28771476	IMPACT (Minus hypotension, hypoxia)+Stockholm CT	GOS 1-3 vs. 4-5 at 320 days (unfavorable vs. favorable)	1115	478 unfavorable; 637 favorable	not reported	not reported	Pseudo-R2 0.44	Validation	Yes	Probably Yes	Low	High	23% mild TBI included	Yes	Yes	Yes	Low	Low		Yes	Yes	Yes	Yes	Yes	No	High	High	two cohorts with very different time intervals for outcome assessment: 1 year vs. 4 months; combined nonetheless	Yes	Yes	Yes	Yes	Yes	No information	No	Probably Yes	Yes	Low	no calibration	No Information		Probably Yes	Probably No	Unclear		HIGH
950	Thelin	2017	28771476	IMPACT (Minus hypotension, hypoxia)+Helsinki CT	GOS 1-3 vs. 4-5 at 320 days (unfavorable vs. favorable)	1115	478 unfavorable; 637 favorable	not reported	not reported	Pseudo-R2 0.44	Validation	Yes	Probably Yes	Low	High	23% mild TBI included	Yes	Yes	Yes	Low	Low		Yes	Yes	Yes	Yes	Yes	No	High	High	two cohorts with very different time intervals for outcome assessment: 1 year vs. 4 months; combined nonetheless	Yes	Yes	Yes	Yes	Yes	No information	No	Probably Yes	Yes	Low	no calibration	No Information		Probably Yes	Probably No	Unclear		HIGH
950	Thelin	2017		IMPACT (Minus hypotension, hypoxia)+Rotterdam CT	GOS 1-3 vs. 4-5 at 320 days (unfavorable vs. favorable)	1115	478 unfavorable; 637 favorable	not reported	not reported	Pseudo-R2 0.40	Validation	Yes	Probably Yes	Low	High	23% mild TBI included	Yes	Yes	Yes	Low	Low		Yes	Yes	Yes	Yes	Yes	No	High	High	two cohorts with very different time intervals for outcome assessment: 1 year vs. 4 months; combined nonetheless	Yes	Yes	Yes	Yes	Yes	No information	No	Probably Yes	Yes	Low	no calibration	No Information		Probably Yes	Probably No	Unclear		HIGH
950	Thelin	2017	28771476	IMPACT (Minus hypotension, hypoxia)+Marshall CT	GOS 1-3 vs. 4-5 at 320 days (unfavorable vs. favorable)	1115	478 unfavorable; 637 favorable	not reported	not reported	Pseudo-R2 0.39	Validation	Yes	Probably Yes	Low	High	23% mild TBI included	Yes	Yes	Yes	Low	Low		Yes	Yes	Yes	Yes	Yes	No	High	High	two cohorts with very different time intervals for outcome assessment: 1 year vs. 4 months; combined nonetheless	Yes	Yes	Yes	Yes	Yes	No information	No	Probably Yes	Yes	Low	no calibration	No Information		Probably Yes	Probably No	Unclear		HIGH
1164	Wan	2017	28433847	IMPACT-core	Unfavorable (GOS 1-3) at 6 months in old patients 65 and older	137	97	0.8	HL p=0.35	predicted unfavorable% median 78% (range 45-98%) Sensitivity 0.59; Specificity 0.93	Validation	Probably Yes	No	High	High	only 65 and older included	Probably Yes	No information	Yes	High	Low	retrospective chart review	No information	Yes	Yes	Yes	No information	No information	High	High	poor description of outcome assessment, unclear if retrospective or prospective and how and by whom	Probably Yes	Probably Yes	Yes	Probably Yes	Yes		Yes	Probably No	No information	Low		No Information		No Information	No Information	Unclear		HIGH
1164	Wan	2017	28433847	CR	Unfavorable (GOS 1-3) at 6 months in old patients 65 and older	137	97	0.79	HL p=0.23	predicted unfavorable% median 79% (range 31-99%); Sensitivity 0.67; Specificity 0.88	Validation	Probably Yes	No	High	High	only 65 and older included	Probably Yes	No information	Yes	High	Low	retrospective chart review	No information	Yes	Yes	Yes	No information	No information	High	High	poor description of outcome assessment, unclear if retrospective or prospective and how and by whom	Probably Yes	Probably Yes	Yes	Probably Yes	Yes		Yes	Probably No	No information	Low		No Information		No Information	No Information	Unclear		HIGH
1164	Wan	2017	28433847	IMPACT Lab	Unfavorable (GOS 1-3) at 6 months in old patients 65 and older	129	97 (a bit less, not reported)	0.77	HL p=0.55	predicted unfavorable% median 76% (range 29-99%); Sensitivity 0.6; Specificity 0.85	Validation	Probably Yes	No	High	High	only 65 and older included	Probably Yes	No information	Yes	High	Low	retrospective chart review	No information	Yes	Yes	Yes	No information	No information	High	High	poor description of outcome assessment, unclear if retrospective or prospective and how and by whom	Probably Yes	Probably Yes	No	No	Yes		Yes	Probably No	No information	Low		No Information		No Information	No Information	Unclear		HIGH
4025	Majdan	2014	25406964	IMPACT-core	Unfavorable (GOS 1-3) at 6 months	778		0.8 (0.76-0.84)	intercept, slope	OR of every predictor listed	Validation	Yes	Probably Yes	Low	Low	well done external validation paper	Yes	Probably Yes	Yes	Low	Low		Yes	Yes	Yes	Probably Yes	Probably Yes	Yes	Low	Low	16 centers from Austria, all pre-specified with protocol, 70% follow-up rate at 6-months	Yes	Yes	No	No	Yes	Probably Yes	Yes	Yes	Yes	Low		No Information		Probably Yes	No Information	Unclear		LOW
4025	Majdan	2014	25406964	IMPACT-Extended	Unfavorable (GOS 1-3) at 6 months	778	265	0.81 (0.77-0.86)	intercept, slope	OR of every predictor listed	Validation	Yes	Probably Yes	Low	Low	well done external validation paper	Yes	Probably Yes	Yes	Low	Low		Yes	Yes	Yes	Probably Yes	Probably Yes	Yes	Low	Low	16 centers from Austria, all pre-specified with protocol, 70% follow-up rate at 6-months	Yes	Yes	No	No	Yes	Probably Yes	Yes	Yes	Yes	Low		No Information		Probably Yes	No Information	Unclear		LOW
4025	Majdan	2014	25406964	CRASH-basic	Unfavorable (GOS 1-3) at 6 months	778	265	0.8 (0.75-0.84)	intercept, slope	OR of every predictor listed	Validation	Yes	Probably Yes	Low	Low	well done external validation paper	Yes	Probably Yes	Yes	Low	Low		Yes	Yes	Yes	Probably Yes	Probably Yes	Yes	Low	Low	16 centers from Austria, all pre-specified with protocol, 70% follow-up rate at 6-months	Yes	Yes	No	No	Yes	Probably Yes	Yes	Yes	Yes	Low		No Information		Probably Yes	No Information	Unclear		LOW
4025	Majdan	2014	25406964	Nijmegen demographic and clinical (age, pupils, GCS, hypotension)	Unfavorable (GOS 1-3) at 6 months	778	265	0.82 (0.77-0.87)	intercept, slope	OR of every predictor listed	Validation	Yes	Probably Yes	Low	Low	well done external validation paper	Yes	Probably Yes	Yes	Low	Low		Yes	Yes	Yes	Probably Yes	Probably Yes	Yes	Low	Low	16 centers from Austria, all pre-specified with protocol, 70% follow-up rate at 6-months	Yes	Yes	No	No	Yes	Probably Yes	Yes	Yes	Yes	Low		No Information		Probably Yes	No Information	Unclear		LOW
4097	Raj	2014	25181434	Helsinki CT Score (SDH, ICH, EDH, Mass lesion >25cm3, IVH, suprasellar cisterns)	Unfavorable (GOS 1-3) at 6 months	869	414	0.75	intercept, slope	Nagelkerke R2	Development	Yes	No	Low	High	32% included mild TBI	Yes	Yes	Yes	Low	High	32% included mild TBI	Yes	Yes	Yes	Yes	Yes	Yes	Low	Low		Yes	Yes	No	No	No	Probably Yes	Yes	Yes	Yes	Low		No Information		Probably Yes	No Information	Unclear		HIGH
4097	Raj	2014	25181434	Rotterdam CT Score	Unfavorable (GOS 1-3) at 6 months	869	414	0.682	intercept, slope	Nagelkerke R2	Validation	Yes	No	Low	High	32% included mild TBI	Yes	Yes	Yes	Low	High	32% included mild TBI	Yes	Yes	Yes	Yes	Yes	Yes	Low	Low		Yes	Yes	No	No	No	Probably Yes	Yes	Yes	Yes	Low		No Information		Probably Yes	No Information	Unclear		HIGH
4097	Raj	2014	25181434	Marshall CT Classification	Unfavorable (GOS 1-3) at 6 months	869	414	0.632	intercept, slope	Nagelkerke R2	Validation	Yes	No	Low	High	32% included mild TBI	Yes	Yes	Yes	Low	High	32% included mild TBI	Yes	Yes	Yes	Yes	Yes	Yes	Low	Low		Yes	Yes	No	No	No	Probably Yes	Yes	Yes	Yes	Low		No Information		Probably Yes	No Information	Unclear		HIGH
4097	Raj	2014	25181434	IMPACT-core	Unfavorable (GOS 1-3) at 6 months	869	414	0.81	intercept, slope	Nagelkerke R2	Validation	Yes	No	Low	High	32% included mild TBI	Yes	Yes	Yes	Low	High	32% included mild TBI	Yes	Yes	Yes	Yes	Yes	Yes	Low	Low		Yes	Yes	No	No	No	Probably Yes	Yes	Yes	Yes	Low		No Information		Probably Yes	No Information	Unclear		HIGH
4097	Raj	2014	25181434	IMPACT+Helsinki CT	Unfavorable (GOS 1-3) at 6 months	869	414	0.831	intercept, slope	Nagelkerke R2	Development	Yes	No	Low	High	32% included mild TBI	Yes	Yes	Yes	Low	High	32% included mild TBI	Yes	Yes	Yes	Yes	Yes	Yes	Low	Low		Yes	Yes	No	No	No	Probably Yes	Yes	Yes	Yes	Low		No Information		Probably Yes	No Information	Unclear		HIGH
4097	Raj	2014	25181434	IMPACT+Marshall CT	Unfavorable (GOS 1-3) at 6 months	869	414	0.813	intercept, slope	Nagelkerke R2	Validation	Yes	No	Low	High	32% included mild TBI	Yes	Yes	Yes	Low	High	32% included mild TBI	Yes	Yes	Yes	Yes	Yes	Yes	Low	Low		Yes	Yes	No	No	No	Probably Yes	Yes	Yes	Yes	Low		No Information		Probably Yes	No Information	Unclear		HIGH
4097	Raj	2014	25181434	IMPACT+Rotterdam CT	Unfavorable (GOS 1-3) at 6 months	869	414	0.816	intercept, slope	Nagelkerke R2	Validation	Yes	No	Low	High	32% included mild TBI	Yes	Yes	Yes	Low	High	32% included mild TBI	Yes	Yes	Yes	Yes	Yes	Yes	Low	Low		Yes	Yes	No	No	No	Probably Yes	Yes	Yes	Yes	Low		No Information		Probably Yes	No Information	Unclear		HIGH
14022	Zeiler	2019	31760893	Model: IMPACT core, IMPACT core + mean ICP, IMPACT core + PRX, IMPACT core + mean ICP + PRX	GOSe, mortality and unfavorable outcome after 6 months	193	Mortality 40, unfavorable outcome 110	IMPACT core: 0.707, IMPACT + mean ICP: 0,780, IMPACT core + Prx: 0.812, IMPACT core + mean ICP + Prx: 0.825	not reported	not reported	development	Yes	Probably Yes	Low	Low		Probably Yes	Yes	Probably Yes	Low	Low		Probably Yes	Yes	Yes	Probably Yes	Probably Yes	Yes	Low	Low		Yes	Probably Yes	No	No information	No	No information	Yes	No information	Yes	Unclear		No Information		Probably Yes	Probably No	Low		LOW
4454	Han	2014	24568201		6-month unfavorable outcome	300	213	0.86 (0.81–0.90)	Cox calibration regression analysis: Cox intercept: 2.39 (1.84–2.95); Cox Slope 1.34 (1.01–1.67)	n/a	Validation	Yes	Yes	Low	Low		Yes	Probably No	Probably No	Low	Low		Yes	Yes	Yes	Yes	Yes	Yes	Low	Low		Yes	Yes	Yes	No information	Probably Yes	Probably Yes	Yes	Probably Yes	Yes	Low		No Information		Probably Yes	Probably No	Low		LOW
4454	Han	2014	24568201	CRASH CT	6-month unfavorable outcome	300	213	0.89 (0.84–0.93)	Cox calibration regression analysis: Cox intercept: 1.78 (1.33–2.22); Cox Slope 1.12 (0.85–1.39)	n/a	Validation	Yes	Yes	Low	Low		Yes	Probably No	Probably No	Low	Low		Yes	Yes	Yes	Yes	Yes	Yes	Low	Low		Yes	Yes	Yes	No information	Probably Yes	Probably Yes	Yes	Probably Yes	Yes	Low		No Information		Probably Yes	Probably No	Low		LOW
4454	Han	2014	24568201	IMPACT-core	6-month unfavorable outcome	300	213	0.84 (0.80–0.89)	Cox calibration regression analysis: Cox intercept: 1.07 (0.74–1.39); Cox Slope 1.37 (1.02–1.71)	n/a	Validation	Yes	Yes	Low	Low		Yes	Probably No	Probably No	Low	Low		Yes	Yes	Yes	Yes	Yes	Yes	Low	Low		Yes	Yes	Yes	No information	Probably Yes	Probably Yes	Yes	Probably Yes	Yes	Low		No Information		Probably Yes	Probably No	Low		LOW
4454	Han	2014	24568201	IMPACT-Extended	6-month unfavorable outcome	300	213	0.88 (0.83–0.92)	Cox calibration regression analysis: Cox intercept: 0.88 (0.55–1.21); Cox Slope 1.58 (1.20–1.97)	n/a	Validation	Yes	Yes	Low	Low		Yes	Probably No	Probably No	Low	Low		Yes	Yes	Yes	Yes	Yes	Yes	Low	Low		Yes	Yes	Yes	No information	Probably Yes	Probably Yes	Yes	Probably Yes	Yes	Low		No Information		Probably Yes	Probably No	Low		LOW
4454	Han	2014	24568201	IMPACT Lab	6-month unfavorable outcome	300	213	0.87 (0.82–0.92)	Cox calibration regression analysis: Cox intercept: 0.94 (0.59–1.30); Cox Slope 1.46 (1.09–1.83)	n/a	Validation	Yes	Yes	Low	Low		Yes	Probably No	Probably No	Low	Low		Yes	Yes	Yes	Yes	Yes	Yes	Low	Low		Yes	Yes	Yes	No information	Probably Yes	Probably Yes	Yes	Probably Yes	Yes	Low		No Information		Probably Yes	Probably No	Low		LOW
13998	Maeda	2019	31449548	CRASH-basic	6-month unfavorable outcome	511	396	0.86 (0.82–0.90)	not reported	none	validation	Yes	Probably Yes	Low	Low		Yes	Probably Yes	Yes	Low	Low		Probably Yes	Yes	Yes	Probably Yes	Probably Yes	Yes	Low	Low		Yes	Probably Yes	No	No information	Probably No	No information	No	No information	Yes	High		No Information		Probably Yes	Probably No	Unclear		HIGH
13998	Maeda	2019	31449548	CRASH CT	6-month unfavorable outcome	504	396	0.86 (0.82–0.89)	not reported	none	validation	Yes	Probably Yes	Low	Low		Yes	Probably Yes	Yes	Low	Low		Probably Yes	Yes	Yes	Probably Yes	Probably Yes	Yes	Low	Low		Yes	Probably Yes	No	No information	Probably No	No information	No	No information	Yes	High		No Information		Probably Yes	Probably No	Unclear		HIGH
13998	Maeda	2019	31449548	IMPACT-core	6-month unfavorable outcome	511	396	0.81 (0.77–0.85	not reported	none	validation	Yes	Probably Yes	Low	Low		Yes	Probably Yes	Yes	Low	Low		Probably Yes	Yes	Yes	Probably Yes	Probably Yes	Yes	Low	Low		Yes	Probably Yes	No	No information	Probably No	No information	No	No information	Yes	High		No Information		Probably Yes	Probably No	Unclear		HIGH
13998	Maeda	2019	31449548	IMPACT-Extended	6-month unfavorable outcome	450	396	0.85 (0.80–0.89)	not reported	none	validation	Yes	Probably Yes	Low	Low		Yes	Probably Yes	Yes	Low	Low		Probably Yes	Yes	Yes	Probably Yes	Probably Yes	Yes	Low	Low		Yes	Probably Yes	No	No information	Probably No	No information	No	No information	Yes	High		No Information		Probably Yes	Probably No	Unclear		HIGH
New updated	Steyerberg	2008	18684008	IMPACT-core	Unfavorable (GOS 1-3) at 6 months	8509	4082	AUC 0.7-0.82 (no 95% CI)	calibration plots and HL-p-values	none	both	yes	Probably Yes	Unclear	Unclear	pooled data from multiple studies (RCT and observational)	Yes	Yes	Yes	low	low		Probably Yes	Yes	Yes	Yes	Probably Yes	Yes	Low	Low		Yes	Yes	No	Yes	No information	No information	Yes	Yes	No information	Low		No Information		No Information	No Information	Unclear		LOW
New updated	Steyerberg	2008	18684008	IMPACT-Extended	Unfavorable (GOS 1-3) at 6 months	6999	4082	AUC 0.73-0.84 (no 95% CI)	calibration plots and HL-p-values	none	both	yes	Probably Yes	Unclear	Unclear	pooled data from multiple studies (RCT and observational)	Yes	Yes	Yes	low	low		Probably Yes	Yes	Yes	Yes	Probably Yes	Yes	Low	Low		Yes	Yes	No	Yes	No information	No information	Yes	Yes	No information	Low		No Information		No Information	No Information	Unclear		LOW
New updated	Steyerberg	2008	18684008	IMPACT Lab	Unfavorable (GOS 1-3) at 6 months	3554	4082	Cross validation AUC 0.75-0.82 (no 95% CI)	calibration plots and HL-p-values	none	both	yes	Probably Yes	Unclear	Unclear	pooled data from multiple studies (RCT and observational)	Yes	Yes	Yes	low	low		Probably Yes	Yes	Yes	Yes	Probably Yes	Yes	Low	Low		Yes	Yes	No	Yes	No information	No information	Yes	Yes	No information	Low		No Information		No Information	No Information	Unclear		LOW
New updated	Rostami	2021	34936014	IMPACT-core	6-12-month unfavorable outcome	635	not reported	0.79	calibration plots	not reported	Validation	Yes	Yes	Low	Low		Yes	Probably Yes	Yes	Low	Low		No	Yes	Probably Yes	No	Probably Yes	No	High	High	variable time point for assessment 6-12 months	No Information	Yes	Yes	Yes	No	No Information	Yes	Yes	No Information	Low		No Information	No Information	No Information	No Information	Unclear		HIGH
New updated	Rostami	2021	34936014	IMPACT-Extended	6-12-month unfavorable outcome	604	not reported	0.78	calibration plots	not reported	Validation	Yes	Yes	Low	Low		Yes	Probably Yes	Yes	Low	Low		No	Yes	Probably Yes	No	Probably Yes	No	High	High	variable time point for assessment 6-12 months	No Information	Yes	No	No	No	No Information	Yes	Yes	No Information	High		No Information	No Information	No Information	No Information	Unclear		HIGH
New updated	Rostami	2021	34936014	IMPACT Lab	6-12-month unfavorable outcome	302	not reported	0.76	calibration plots	not reported	Validation	Yes	Yes	Low	Low		Yes	Probably Yes	Yes	Low	Low		No	Yes	Probably Yes	No	Probably Yes	No	High	High	variable time point for assessment 6-12 months	No Information	Yes	No	No	No	No Information	Yes	Yes	No Information	High	small n, missing data	No Information	No Information	No Information	No Information	Unclear		HIGH
New updated	Perel	2008	18270239	CRASH-basic	6-month death/severe disability	10008 derivation, 8509 validation	1952 (derivation)	Development: 0.81-0.84 (low vs. high developed countries); Validation: removed extracranial injury as not available; 0.77	HL p>0.05 in derivation and external validation		Development+Validation	Yes	Yes	Low	High	included some mild TBI	Yes	Probably No	Yes	Low	Low		Yes	Yes	Yes	Yes	Yes	Yes	Low	Low		Yes	Yes	Yes	No information	Probably No	Probably No	Yes	Yes	No information	Low		No Information		No Information	No	Low		LOW
New updated	Perel	2008	18270239	CRASH-CT	6-month death/severe disability	10008 derivation, 8509 validation	1952 (derivation)	Development: 0.83-0.84 (low vs. high developed countries); Validation: removed extracranial injury as not available; 0.77	HL p>0.05 in derivation but <0.05 (poor calibration) external validation		Development+Validation	Yes	Yes	Low	High	included some mild TBI	Yes	Probably No	Yes	Low	Low		Yes	Yes	Yes	Yes	Yes	Yes	Low	Low		Yes	Yes	Yes	No information	Probably No	Probably No	Yes	Yes	No information	Low		No Information		No Information	No	Low		LOW
New updated	Khaki	2021	34274009	Marshall CT Classification	12-month GOS 1–3 versus GOS 4–5	158	88	0,54 (0,45 – 0,63) (unadjusted)	NR	pseudo R2 0,339 (with Impact)	Validation	Yes		High	High	about 40% mild TBI	Yes	Yes	Yes	Low	Low		Yes	Yes	Yes	Yes	Yes	Yes	Low	Low		Yes	Yes	No	No	Yes	No	No	No	No	High	patients with missing data excluded; no adjusted AUC, no calibration, small n	No Information		No Information	No Information	Unclear		HIGH
New updated	Khaki	2021	34274009	Rotterdam CT Score	12-month GOS 1–3 versus GOS 4–5	158	88	0,61 (0,53 – 0,70) (unadjusted)	NR	pseudo R2 0,338 (with Impact)	Validation	Yes		High	High	about 40% mild TBI	Yes	Yes	Yes	Low	Low		Yes	Yes	Yes	Yes	Yes	Yes	Low	Low		Yes	Yes	No	No	Yes	No	No	No	No	High	patients with missing data excluded; no adjusted AUC, no calibration, small n	No Information		No Information	No Information	Unclear		HIGH
New updated	Khaki	2021	34274009	Helsinski CT Score	12-month GOS 1–3 versus GOS 4–5	158	88	0,63 (0,54 – 0,71) (unadjusted)	NR	pseudo R2 0,347 (with Impact)	Validation	Yes		High	High	about 40% mild TBI	Yes	Yes	Yes	Low	Low		Yes	Yes	Yes	Yes	Yes	Yes	Low	Low		Yes	Yes	No	No	Yes	No	No	No	No	High	patients with missing data excluded; no adjusted AUC, no calibration, small n	No Information		No Information	No Information	Unclear		HIGH
New updated	Khaki	2021	34274009	Stockholm CT Score	12-month GOS 1–3 versus GOS 4–5	158	88	0,70 (0,61 – 0,78) (unadjusted)	NR	pseudo R2 0,368 (with Impact)	Validation	Yes		High	High	about 40% mild TBI	Yes	Yes	Yes	Low	Low		Yes	Yes	Yes	Yes	Yes	Yes	Low	Low		Yes	Yes	No	No	Yes	No	No	No	No	High	patients with missing data excluded; no adjusted AUC, no calibration, small n	No Information		No Information	No Information	Unclear		HIGH
[truncated: 3 more columns]

## Sheet: Mortality
RefID	FIRST AUTHOR LAST NAME	YEAR OF PUBLICATION	PMID	PROGNOSTIC MODEL(S) EVALUATED	OUTCOME(S)	Sample size for the outcome of interest	Number of patients with the outcome of interest	DISCRIMINATION: C-statistic/ Area under the curve with 95% CI	CALIBRATION: Predicted to observed, Hosmer-Lemeshow or other, or enter "Not reported"	Any other reported effect size (Odds Ratio, 95% CI etc)- enter as comment	Development vs Validation of model	PARTICIPANTS ROB: Were appropriate data sources used, e.g. cohort, RCT or nested case-control study data?	PARTICIPANTS ROB: Were all inclusions and exclusions of participants appropriate?	PARTICIPANTS: RISK OF BIAS	PARTICIPANTS: APPLICABILITY- Concern that participants and setting do not match the review question	PARTICIPANTS: Reviewer comments	PREDICTORS ROB: Were predictors defined and assessed in a similar way for all participants?	PREDICTORS ROB: Were predictor assessments made without knowledge of outcome data?	PREDICTORS ROB: Are all predictors available at the time the model is intended to be used?	PREDICTORS: RISK OF BIAS	PREDICTORS: APPLICABILITY- Concern that definition, assessment or timing of predictors do not match the review question	PREDICTORS: Reviewer Comments	OUTCOME ROB: Was the outcome determined appropriately?	OUTCOME ROB: Was a prespecified or standard outcome definition used?	OUTCOME ROB: Were predictors excluded from the outcome definition?	OUTCOME ROB: Was the outcome defined and determined in a similar way for all participants?	OUTCOME ROB: Was the outcome determined without knowledge of predictor information?	OUTCOME ROB: Was the time interval between predictor assessment and outcome determination appropriate?	OUTCOME: RISK OF BIAS	OUTCOME: APPLICABILITY- Concern that the outcome, its definition, timing or determination do not match the review question	OUTCOME: Reviewer Comments	ANALYSIS ROB: Were there a reasonable number of participants with the outcome?	ANALYSIS ROB: Were continuous and categorical predictors handled appropriately?	ANALYSIS ROB: Were all enrolled participants included in the analysis?	ANALYSIS ROB: Were participants with missing data handled appropriately?	ANALYSIS ROB: Was selection of predictors based on univariable analysis avoided?	ANALYSIS ROB: Were complexities in the data (e.g. censoring, competing risks, sampling of controls) accounted for appropriately?	ANALYSIS ROB: Were relevant model performance measures evaluated appropriately?	ANALYSIS ROB: Were model overfitting and optimism in model performance accounted for?	ANALYSIS ROB: Do predictors and their assigned weights in the final model correspond to the results from multivariable analysis?	ANALYSIS: RISK OF BIAS	ANALYSIS: Reviewer Comments	SELF-FULFILLING PROPHECY ROB: Treatment suspension policy used?	SELF-FULFILLING PROPHECY: Duration of treatment suspension limitation, if any (days)	SELF-FULFILLING PROPHECY: Clinical team blinded to the predictor(s) under investigation?	SELF-FULFILLING PROPHECY: Was predictor used systematically to decide treatment limitation?	SELF FULFILLING PROPHECY: RISK OF BIAS	SELF-FULFILLING PROPHECY: Reviewer Comments	OVERALL RISK OF BIAS FOR THE STUDY
8	Charry	2019		Marshall CT	6-month mortality	309	39	0.819 (0.769-0.869)	NR		Validation	Yes	Probably Yes	High	Low	risk of bias high due to very small sample size and #patients with outcome of interest	Yes	No information	Yes	Low	Low		No information	Yes	Yes	Probably Yes	No information	Yes	High	Low	almost zero info in paper about how outcome was measured/assessed	No	Probably Yes	No information	No information	No information	No information	No information	No information	No information	High	zero information and very small #patients with outcome	No Information		No Information	No Information	Unclear		HIGH
8	Charry	2019		Rotterdam CT	6-month mortality	309	39	0.875 (0.814-0.936)	NR		Validation	Yes	Probably Yes	High	Low	risk of bias high due to very small sample size and #patients with outcome of interest	Yes	No information	Yes	Low	Low		No information	Yes	Yes	Probably Yes	No information	Yes	High	Low	almost zero info in paper about how outcome was measured/assessed	No	Probably Yes	No information	No information	No information	No information	No information	No information	No information	High	zero information and very small #patients with outcome	No Information		No Information	No Information	Unclear		HIGH
8	Charry	2019		IMPACT-core	6-month mortality	309	39	0.902 (0.862-0.943)	NR		Validation	Yes	Probably Yes	High	Low	risk of bias high due to very small sample size and #patients with outcome of interest	Yes	No information	Yes	Low	Low		No information	Yes	Yes	Probably Yes	No information	Yes	High	Low	almost zero info in paper about how outcome was measured/assessed	No	Probably Yes	No information	No information	No information	No information	No information	No information	No information	High	zero information and very small #patients with outcome	No Information		No Information	No Information	Unclear		HIGH
8	Charry	2019		CRASH-basic	6-month mortality	309	39	0.877 (0.825-0.930)	NR		Validation	Yes	Probably Yes	High	Low	risk of bias high due to very small sample size and #patients with outcome of interest	Yes	No information	Yes	Low	Low		No information	Yes	Yes	Probably Yes	No information	Yes	High	Low	almost zero info in paper about how outcome was measured/assessed	No	Probably Yes	No information	No information	No information	No information	No information	No information	No information	High	zero information and very small #patients with outcome	No Information		No Information	No Information	Unclear		HIGH
231	Chaganti	2016		Clinical+segmental CT data from 22 brain regions	hospital mortality/hospice	1611	unknown	0.86	NR		Validation	No information	No information	High	High	no clinical information; no incl excl criteria; unclear how many had outcome	No information	No information	Yes	Unclear	Low		No information	Yes	No	Probably Yes	No information	Yes	High	Low	no information	No information	No information	No information	No information	Probably No	Probably Yes	No information	No information	No information	High	little info	No Information		No Information	No Information	Unclear		HIGH
515	Pannatier	2018		National Advisory for Aeronautics-based model (NACA-BM)	mortality at 14 days	677	214	0.835 (0.803-0.867)	HL		Both	Yes	Yes	Low	Low	good and detailed information on participants	Yes	Yes	Yes	Low	Low		Yes	Yes	Yes	Yes	Yes	Yes	Low	Low		Yes	Yes	No	Yes	Yes	Probably No	Yes	Yes	No information	Low		No Information		No Information	No Information	Unclear		LOW
950	Thelin	2017		Stockholm CT Score	GOS 1 vs. 2-5 at 320 days (dead vs. alive)	1115	210 dead; 905 alive	0.77 (0.73-0.8)	not reported	Pseudo-R2 0.24	Validation	Yes	Probably Yes	Low	High	23% mild TBI included	Yes	Yes	Yes	Low	Low		Yes	Yes	Yes	Yes	Yes	No	High	High	two cohorts with very different time intervals for outcome assessment: 1 year vs. 4 months; combined nonetheless	Yes	Yes	Yes	Yes	Yes	No information	No	Probably Yes	Yes	Low	no calibration	No Information		Probably Yes	Probably No	Unclear		HIGH
950	Thelin	2017		Helsinki CT Score	GOS 1 vs. 2-5 at 320 days (dead vs. alive)	1115	210 dead; 905 alive	0.74 (0.7-0.77)	not reported	Pseudo-R2 0.19	Validation	Yes	Probably Yes	Low	High	23% mild TBI included	Yes	Yes	Yes	Low	Low		Yes	Yes	Yes	Yes	Yes	No	High	High	two cohorts with very different time intervals for outcome assessment: 1 year vs. 4 months; combined nonetheless	Yes	Yes	Yes	Yes	Yes	No information	No	Probably Yes	Yes	Low	no calibration	No Information		Probably Yes	Probably No	Unclear		HIGH
950	Thelin	2017		Rotterdam CT	GOS 1 vs. 2-5 at 320 days (dead vs. alive)	1115	210 dead; 905 alive	0.68 (0.64-0.72)	not reported	Pseudo-R2 0.13	Validation	Yes	Probably Yes	Low	High	23% mild TBI included	Yes	Yes	Yes	Low	Low		Yes	Yes	Yes	Yes	Yes	No	High	High	two cohorts with very different time intervals for outcome assessment: 1 year vs. 4 months; combined nonetheless	Yes	Yes	Yes	Yes	Yes	No information	No	Probably Yes	Yes	Low	no calibration	No Information		Probably Yes	Probably No	Unclear		HIGH
950	Thelin	2017		Marshall CT	GOS 1 vs. 2-5 at 320 days (dead vs. alive)	1115	210 dead; 905 alive	0.61 (0.57-0.65)	not reported	Pseudo-R2 0.05	Validation	Yes	Probably Yes	Low	High	23% mild TBI included	Yes	Yes	Yes	Low	Low		Yes	Yes	Yes	Yes	Yes	No	High	High	two cohorts with very different time intervals for outcome assessment: 1 year vs. 4 months; combined nonetheless	Yes	Yes	Yes	Yes	Yes	No information	No	Probably Yes	Yes	Low	no calibration	No Information		Probably Yes	Probably No	Unclear		HIGH
1164	Wan	2017		IMPACT-core	Mortality at 6 months in old patients 65 or older	137	75	0.76	HL p=0.28	predicted death% median 62% (range 29-93%); Sensitivity 0.59; Specificity 0.82	Validation	Probably Yes	No	High	High	only 65 and older included	Probably Yes	No information	Yes	High	Low	retrospective chart review	No information	Yes	Yes	Yes	No information	No information	High	High	poor description of outcome assessment, unclear if retrospective or prospective and how and by whom	Probably Yes	Probably Yes	Yes	Probably Yes	Yes		Yes	Probably No	No information	Low		No Information		No Information	No Information	Unclear		HIGH
1164	Wan	2017		IMPACT Extended model	Mortality at 6 months in old patients 65 or older	137	75	0.76	HL p=0.25	predicted death% median 58% (range 20-96%); Sensitivity 0.65; Specificity 0.82	Validation	Probably Yes	No	High	High	only 65 and older included	Probably Yes	No information	Yes	High	Low	retrospective chart review	No information	Yes	Yes	Yes	No information	No information	High	High	poor description of outcome assessment, unclear if retrospective or prospective and how and by whom	Probably Yes	Probably Yes	Yes	Probably Yes	Yes		Yes	Probably No	No information	Low		No Information		No Information	No Information	Unclear		HIGH
1164	Wan	2017		Impact Lab model	Mortality at 6 months in old patients 65 or older	129	75 (a bit less, not reported)	0.73	HL p=0.58	predicted death% median 51% (range 12-91%); Sensitivity 0.58; Specificity 0.81	Validation	Probably Yes	No	High	High	only 65 and older included	Probably Yes	No information	Yes	High	Low	retrospective chart review	No information	Yes	Yes	Yes	No information	No information	High	High	poor description of outcome assessment, unclear if retrospective or prospective and how and by whom	Probably Yes	Probably Yes	No	No	Yes		Yes	Probably No	No information	Low		No Information		No Information	No Information	Unclear		HIGH
2826	Kumar Kamal	2016		India: admission variables Model 1 (demographics and clinical-age, mGCS, pupils, hemiparesis, )	Mortality at 30 days	1466		0.845	HL p=0.802 (derivation), p=0.020 (validation, poor)		Both	Yes	Probably Yes	Low	Low	Internal validation only, All from India (Indian database)	Yes	No information	Yes	Low	Low		Yes	Yes	Yes	Yes	Probably Yes	Yes	Low	Low	study from India, unclear what post-ICU care looks like there (not described)	Yes	Probably Yes	No	Probably No	No	No information	Yes	No information	No information	Low		No Information		No Information	No Information	High	Unclear	LOW
2826	Kumar Kamal	2016		India: admission variables Model 2 (Model 1 plust MLS, subdural, epidural, cisterns, tSAH/IVH and hypotensionl)	Mortality at 30 days	1466		0.881	HL p=0.715 (derivation), p=0.533 (validation)		Both	Yes	Probably Yes	Low	Low	Internal validation only, All from India (Indian database)	Yes	No information	Yes	Low	Low		Yes	Yes	Yes	Yes	Probably Yes	Yes	Low	Low	study from India, unclear what post-ICU care looks like there (not described)	Yes	Probably Yes	No	Probably No	No	No information	Yes	No information	No information	Low		No Information		No Information	No Information	High	Unclear	LOW
2826	Kumar Kamal	2016		India: admission variables Model 3 (Model 2 plust Hb, Glc, Na, Creat)	Mortality at 30 days	1466		0.888	HL p=0.983 (derivation), p=0.026 (validation, poor)		Both	Yes	Probably Yes	Low	Low	Internal validation only, All from India (Indian database)	Yes	No information	Yes	Low	Low		Yes	Yes	Yes	Yes	Probably Yes	Yes	Low	Low	study from India, unclear what post-ICU care looks like there (not described)	Yes	Probably Yes	No	Probably No	No	No information	Yes	No information	No information	Low		No Information		No Information	No Information	High	Unclear	LOW
2827	Kasprowicz	2016		Model 1: FOUR score admission, placed on vent within day one, CT Rotterdam scale, pupillary reactivity, age, SBP	ICU-mortality	162	50	0.906	not reported	Prediction accuracy 84.8%	Both	Yes	No information	Unclear	Low	single center in 1 hospital in Poland, no incl/excl criteria listed, internal validation with bootstrapping only	Probably Yes	No information	Yes	Low	Low		Yes	Yes	Yes	Yes	Probably Yes	No	High	High	3 month unfavorable outcome (too early after TBI), single center Poland	No	Probably Yes	Probably Yes	No	Yes	No information	No	No information	Probably Yes	High	small sample size, single center, missing data excluded, bootstrapping validation only, calibration missing	No Information		Probably Yes	No Information	Unclear		HIGH
2827	Kasprowicz	2016		Model 2: GCS-admission, placed on vent within day one, CT Rotterdam scale, pupillary reactivity, age, SBP	ICU-mortality	162	50	0.913	not reported	Prediction accuracy 85.4%	Both	Yes	No information	Unclear	Low	single center in 1 hospital in Poland, no incl/excl criteria listed, internal validation with bootstrapping only	Probably Yes	No information	Yes	Low	Low		Yes	Yes	Yes	Yes	Probably Yes	No	High	High	3 month unfavorable outcome (too early after TBI), single center Poland	No	Probably Yes	Probably Yes	No	Yes	No information	No	No information	Probably Yes	High	small sample size, single center, missing data excluded, bootstrapping validation only, calibration missing	No Information		Probably Yes	No Information	Unclear		HIGH
3726	Lu	2015		ANN (mathematical model that mimics human brain's own decision process) - GCS ER, d7, d14, GCS Change from ER to d7, age	Death at 6 months	115	29	0.8104	gamma-square 0.259		Both	Yes	No	High	Low	Excluded many: those who died within 14d, missing data, missing GCS scores, missing outcome data	Probably Yes	Probably No	Probably Yes	High	Low	included GCS on admission, day 7 and day 14 but excluded if missing GCS data	Probably Yes	Probably Yes	Yes	Probably Yes	Probably No	Yes	High	Low	neurosurgeons in clinic determined GOS - presume that same as treating MD; no protocol used to specify GOS	No	Probably Yes	No	No	Probably Yes	No information	Yes	No information	No information	High	data mining attempts, comparing data mining, very small sample size, internal validation with 10x cross validation	No Information		Probably No	No Information	Unclear		HIGH
3726	Lu	2015		Naïve Bayes (simplest supervised learning algorithm for data mining)- GCS ER, d7, d14, GCS Change from ER to d7, age	Death at 6 months	115	29	0.914	gamma-square 0.165		Both	Yes	No	High	Low	Excluded many: those who died within 14d, missing data, missing GCS scores, missing outcome data	Probably Yes	Probably No	Probably Yes	High	Low	included GCS on admission, day 7 and day 14 but excluded if missing GCS data	Probably Yes	Probably Yes	Yes	Probably Yes	Probably No	Yes	High	Low	neurosurgeons in clinic determined GOS - presume that same as treating MD; no protocol used to specify GOS	No	Probably Yes	No	No	Probably Yes	No information	Yes	No information	No information	High	data mining attempts, comparing data mining, very small sample size, internal validation with 10x cross validation	No Information		Probably No	No Information	Unclear		HIGH
3726	Lu	2015		Decision Tree (repeated partitioning) - GCS ER, d7, d14, GCS Change from ER to d7, age	Death at 6 months	115	29	0.7785	gamma-square 0.13		Both	Yes	No	High	Low	Excluded many: those who died within 14d, missing data, missing GCS scores, missing outcome data	Probably Yes	Probably No	Probably Yes	High	Low	included GCS on admission, day 7 and day 14 but excluded if missing GCS data	Probably Yes	Probably Yes	Yes	Probably Yes	Probably No	Yes	High	Low	neurosurgeons in clinic determined GOS - presume that same as treating MD; no protocol used to specify GOS	No	Probably Yes	No	No	Probably Yes	No information	Yes	No information	No information	High	data mining attempts, comparing data mining, very small sample size, internal validation with 10x cross validation	No Information		Probably No	No Information	Unclear		HIGH
4025	Majdan	2014		IMPACT-core	Mortality at 6 months	778	212	0.84 (0.8-0.87)	intercept, slope	OR of every predictor listed	Validation	Yes	Probably Yes	Low	Low	well done external validation paper	Yes	Probably Yes	Yes	Low	Low		Yes	Yes	Yes	Probably Yes	Probably Yes	Yes	Low	Low	16 centers from Austria, all pre-specified with protocol, 70% follow-up rate at 6-months	Yes	Yes	No	No	Yes	Probably Yes	Yes	Yes	Yes	Low		No Information		Probably Yes	No Information	Unclear		LOW
4025	Majdan	2014		IMPACT-extended	Mortality at 6 months	778	212	0.85 (0.81-0.89)	intercept, slope	OR of every predictor listed	Validation	Yes	Probably Yes	Low	Low	well done external validation paper	Yes	Probably Yes	Yes	Low	Low		Yes	Yes	Yes	Probably Yes	Probably Yes	Yes	Low	Low	16 centers from Austria, all pre-specified with protocol, 70% follow-up rate at 6-months	Yes	Yes	No	No	Yes	Probably Yes	Yes	Yes	Yes	Low		No Information		Probably Yes	No Information	Unclear		LOW
4025	Majdan	2014		CRASH-basic	mortality at 14 days	778	used 6month mortality 212	0.82 (0.77-0.87)	intercept, slope	OR of every predictor listed	Validation	Yes	Probably Yes	Low	Low	well done external validation paper	Yes	Probably Yes	Yes	Low	Low		Yes	Yes	Yes	Probably Yes	Probably Yes	Yes	Low	Low	16 centers from Austria, all pre-specified with protocol, 70% follow-up rate at 6-months	Yes	Yes	No	No	Yes	Probably Yes	Yes	Yes	Yes	Low		No Information		Probably Yes	No Information	Unclear		LOW
4025	Majdan	2014		Nijmegen demographic and clinical (age, pupils, GCS, hypotension)	Mortality at 6 months	778	212	0.86 (0.82-0.91)	intercept, slope	OR of every predictor listed	Validation	Yes	Probably Yes	Low	Low	well done external validation paper	Yes	Probably Yes	Yes	Low	Low		Yes	Yes	Yes	Probably Yes	Probably Yes	Yes	Low	Low	16 centers from Austria, all pre-specified with protocol, 70% follow-up rate at 6-months	Yes	Yes	No	No	Yes	Probably Yes	Yes	Yes	Yes	Low		No Information		Probably Yes	No Information	Unclear		LOW
4097	Raj	2014		Helsinki CT Score (SDH, ICH, EDH, Mass lesion >25cm3, IVH, suprasellar cisterns)	Mortality at 6 months	869	219	0.744	intercept, slope	Nagelkerke R2	Development	Yes	No	Low	High	32% included mild TBI	Yes	Yes	Yes	Low	High	32% included mild TBI	Yes	Yes	Yes	Yes	Yes	Yes	Low	Low		Yes	Yes	No	No	No	Probably Yes	Yes	Yes	Yes	Low		No Information		Probably Yes	No Information	Unclear		HIGH
4097	Raj	2014		Rotterdam CT	Mortality at 6 months	869	219	0.699	intercept, slope	Nagelkerke R2	Validation	Yes	No	Low	High	32% included mild TBI	Yes	Yes	Yes	Low	High	32% included mild TBI	Yes	Yes	Yes	Yes	Yes	Yes	Low	Low		Yes	Yes	No	No	No	Probably Yes	Yes	Yes	Yes	Low		No Information		Probably Yes	No Information	Unclear		HIGH
4097	Raj	2014		Marshall CT	Mortality at 6 months	869	219	0.635	intercept, slope	Nagelkerke R2	Validation	Yes	No	Low	High	32% included mild TBI	Yes	Yes	Yes	Low	High	32% included mild TBI	Yes	Yes	Yes	Yes	Yes	Yes	Low	Low		Yes	Yes	No	No	No	Probably Yes	Yes	Yes	Yes	Low		No Information		Probably Yes	No Information	Unclear		HIGH
4097	Raj	2014		IMPACT-core	Mortality at 6 months	869	219	0.835	intercept, slope	Nagelkerke R2	Validation	Yes	No	Low	High	32% included mild TBI	Yes	Yes	Yes	Low	High	32% included mild TBI	Yes	Yes	Yes	Yes	Yes	Yes	Low	Low		Yes	Yes	No	No	No	Probably Yes	Yes	Yes	Yes	Low		No Information		Probably Yes	No Information	Unclear		HIGH
4097	Raj	2014		IMPACT+Helsinki CT	Mortality at 6 months	869	219	0.843	intercept, slope	Nagelkerke R2	Development	Yes	No	Low	High	32% included mild TBI	Yes	Yes	Yes	Low	High	32% included mild TBI	Yes	Yes	Yes	Yes	Yes	Yes	Low	Low		Yes	Yes	No	No	No	Probably Yes	Yes	Yes	Yes	Low		No Information		Probably Yes	No Information	Unclear		HIGH
4097	Raj	2014		IMPACT+Marshall CT	Mortality at 6 months	869	219	0.838	intercept, slope	Nagelkerke R2	Validation	Yes	No	Low	High	32% included mild TBI	Yes	Yes	Yes	Low	High	32% included mild TBI	Yes	Yes	Yes	Yes	Yes	Yes	Low	Low		Yes	Yes	No	No	No	Probably Yes	Yes	Yes	Yes	Low		No Information		Probably Yes	No Information	Unclear		HIGH
4097	Raj	2014		IMPACT+Rotterdam CT	Mortality at 6 months	869	219	0.837	intercept, slope	Nagelkerke R2	Validation	Yes	No	Low	High	32% included mild TBI	Yes	Yes	Yes	Low	High	32% included mild TBI	Yes	Yes	Yes	Yes	Yes	Yes	Low	Low		Yes	Yes	No	No	No	Probably Yes	Yes	Yes	Yes	Low		No Information		Probably Yes	No Information	Unclear		HIGH
4372	Raj	2014		reference (age+GCS) vs. APACHE2, SAPS2, SOFA, SOFA+age	6-month mortality	development cohort 844, validation cohort 781	450 of 1625	APACHE II 0.81 (0.78, 0.84), SAPS II 0.81 (0.77, 0.84), SOFA 0.68 (0.64, 0.72), Adjusted SOFA* 0.78 (0.75, 0.81), Reference† 0.75 (0.72, 0.78)	APACHE II 0.153, SAPS II 0.343, SOFA 0.282, Adjusted SOFA* 0.444, Reference† 0.144 (H-L p-value)	n/a	Both	Yes	Probably Yes	Low	Low		Yes	Probably Yes	Yes	Low	Low		Yes	Yes	Yes	No information	Probably No	Yes	Unclear	Low	registry, outcome collection probably not defined	Yes	Yes	Yes	No information	Yes	No information	Yes	Probably Yes	Yes	Low	registry, only complete datasets probably	No Information		No	Probably No	High		LOW
4454	Han	2014		CRASH-basic	14-day mortality	300	143	0.80 (95% CI 0.75-0.85)	Cox calibration regression analysis: Cox intercept: 0.03 (- 0.24–0.31); Cox Slope 0.85 (0.64–1.05)	n/a	Validation	Yes	Yes	Low	Low		Yes	Probably No	Probably No	Low	Low		Yes	Yes	Yes	Yes	Yes	Yes	Low	Low		Yes	Yes	Yes	No information	Probably Yes	Probably Yes	Yes	Probably Yes	Yes	Low		No Information		Probably Yes	Probably No	Low		LOW
4454	Han	2014		CRASH-CT	14-day mortality	300	143	0.83 (0.78–0.87)	Cox calibration regression analysis: Cox intercept: 0.51 (0.20–0.82); Cox Slope 0.95 (0.71–1.18)	n/a	Validation	Yes	Yes	Low	Low		Yes	Probably No	Probably No	Low	Low		Yes	Yes	Yes	Yes	Yes	Yes	Low	Low		Yes	Yes	Yes	No information	Probably Yes	Probably Yes	Yes	Probably Yes	Yes	Low		No Information		Probably Yes	Probably No	Low		LOW
4454	Han	2014		IMPACT-core	6-month mortality	300	162	0.80 (0.75–0.85)	Cox calibration regression analysis: Cox intercept: 0.81 (0.48–1.13); Cox Slope 1.14 (0.85–1.43)	n/a	Validation	Yes	Yes	Low	Low		Yes	Probably No	Probably No	Low	Low		Yes	Yes	Yes	Yes	Yes	Yes	Low	Low		Yes	Yes	Yes	No information	Probably Yes	Probably Yes	Yes	Probably Yes	Yes	Low		No Information		Probably Yes	Probably No	Low		LOW
4454	Han	2014		IMPACT Extended model	6-month mortality	300	162	0.81 (0.76–0.86)	Cox calibration regression analysis: Cox intercept: 0.59 (0.29–0.89); Cox Slope 1.15 (0.86–1.43)	n/a	Validation	Yes	Yes	Low	Low		Yes	Probably No	Probably No	Low	Low		Yes	Yes	Yes	Yes	Yes	Yes	Low	Low		Yes	Yes	Yes	No information	Probably Yes	Probably Yes	Yes	Probably Yes	Yes	Low		No Information		Probably Yes	Probably No	Low		LOW
4454	Han	2014		Impact Lab model	6-month mortality	300	162	0.80 (0.75–0.86)	Cox calibration regression analysis: Cox intercept: 0.81 (0.48–1.15); Cox Slope 1.17 (0.86–1.49)	n/a	Validation	Yes	Yes	Low	Low		Yes	Probably No	Probably No	Low	Low		Yes	Yes	Yes	Yes	Yes	Yes	Low	Low		Yes	Yes	Yes	No information	Probably Yes	Probably Yes	Yes	Probably Yes	Yes	Low		No Information		Probably Yes	Probably No	Low		LOW
13953	Anderson	2020	32251265	7 models: PH = Prehospital admission criteria (age, GCS, gender), GFAP, ubiquitin-C-terminal-hydrolase_x0002_L1 (UCH-L1), microtubule-associated-protein-2 (MAP-2),PH+GFAP, PH+ubiquitin-C-terminal-hydrolase_x0002_L1 (UCH-L1), PH + microtubule-associated-protein-2 (MAP-2)	48- hour and 28-day mortality, and 6-month Glasgow Outcome Scale-Extended [GOSE] and Disability Rating Scale [DRS]	243	48-hour mortality 17, 28-day mortality 30, poor outcome (GOSE <= 4) 77, DRS <=7: 29	for 6-month outcome: PH 0.7, GFAP 0.714, UCH-L1 0.684, MAP2 0.645, PH+GFAP 0.78, PH+UCH-L1 0.788, PH + MAP2 0.777, PH+all boiarkers 0.771. HIGHER for MORTALITY!!!	not reported	biomarkers increase predictive value of PH	Development	Yes	Yes	Low	Low		Yes	Yes	No	Unclear	Unclear		Yes	Yes	Yes	Yes	Probably Yes	Yes	Low	Low		Probably Yes	Yes	No	No information	Yes	Probably Yes	Probably Yes	No information	Probably No	High		No Information		Probably Yes	No	Low		LOW
14020	Winans	2020	31200372	TFC score (time to follow commands) 4-point-score including age, ISS, Rotterdam score, and the presence of a single fixed and dilated pupil	in-hospital mortality and in-hospital command-following	402	In-hospital mortality 161, Surviving patients w/ in-hospital command-following 211	not reported	inhospital mortality prdicted to reported 85%, TFC predicted to reported 88.8%	not reported	development	Yes	Probably Yes	Low	Low		Yes	Yes	Yes	Low	Low		Yes	Yes	Yes	Probably Yes	Probably Yes	Yes	Low	Low		Yes	Probably Yes	Yes	No information	No	No information	Probably Yes	No information	Yes	Unclear		No Information		Probably Yes	Probably No	Low		LOW
14022	Zeiler	2019	31760893	Model: IMPACT core, IMPACT core + mean ICP, IMPACT core + PRX, IMPACT core + mean ICP + PRX	GOSe, mortality and unfavorable outcome after 6 months	193	Mortality 40, unfavorable outcome 110	IMPACT core: 0.707, IMPACT + mean ICP: 0,780, IMPACT core + Prx: 0.812, IMPACT core + mean ICP + Prx: 0.825	not reported	not reported	development	Yes	Probably Yes	Low	Low		Probably Yes	Yes	Probably Yes	Low	Low		Probably Yes	Yes	Yes	Probably Yes	Probably Yes	Yes	Low	Low		Yes	Probably Yes	No	No information	No	No information	Yes	No information	Yes	Unclear		No Information		Probably Yes	Probably No	Low		LOW
13998	Maeda	2019	31449548	TRISS	In-hospital mortality	635	297	0.75 (0.72–0.79)	not reported	none	validation	Yes	Probably Yes	Low	Low		Yes	Probably Yes	Yes	Low	Low		Probably Yes	Yes	Yes	Probably Yes	Probably Yes	Yes	Low	Low		Yes	Probably Yes	No	No information	Probably No	No information	No	No information	Yes	High		No Information		Probably Yes	Probably No	Unclear		HIGH
	Steyerberg	2008		IMPACT-core	6-month mortality	8509	2396	AUC 0.66-0.84 (no 95% CI)	calibration plots and HL-p-values	none	both	yes	Probably Yes	Unclear	Unclear	pooled data from multiple studies (RCT and observational)	Yes	Yes	Yes	low	low		Probably Yes	Yes	Yes	Yes	Probably Yes	Yes	Low	Low		Yes	Yes	No	Yes	No information	No information	Yes	Yes	No information	Low		No Information		No Information	No Information	Unclear		LOW
	Steyerberg	2008		IMPACT Extended model	6-month mortality	6999	2396	AUC 0.71-0.83 (no 95% CI)	calibration plots and HL-p-values	none	both	yes	Probably Yes	Unclear	Unclear	pooled data from multiple studies (RCT and observational)	Yes	Yes	Yes	low	low		Probably Yes	Yes	Yes	Yes	Probably Yes	Yes	Low	Low		Yes	Yes	No	Yes	No information	No information	Yes	Yes	No information	Low		No Information		No Information	No Information	Unclear		LOW
	Steyerberg	2008		Impact Lab model	6-month mortality	3554	2396	AUC 0.72-0.8 (no 95% CI)	calibration plots and HL-p-values	none	both	yes	Probably Yes	Unclear	Unclear	pooled data from multiple studies (RCT and observational)	Yes	Yes	Yes	low	low		Probably Yes	Yes	Yes	Yes	Probably Yes	Yes	Low	Low		Yes	Yes	No	Yes	No information	No information	Yes	Yes	No information	Low		No Information		No Information	No Information	Unclear		LOW
New	Perel	2008	18270239	CRASH-basic	14-day mortality	10008 derivation	1952 (derivation)	Development: 0.84-0.86 (low vs. high developed countries); Validation not done in 14-d mortality	HL p>0.05 in derivation and internal validation		Development+Validation (internal)	Yes	Yes	Low	High	included some mild TBI	Yes	Probably No	Yes	Low	Low		Yes	Yes	Yes	Yes	Yes	Yes	Low	Low		Yes	Yes	Yes	No information	Probably No	Probably No	Yes	Yes	No information	Low		No Information		No Information	No	Low		LOW
New	Perel	2008	18270239	CRASH-CT	14-day mortality	10008 derivation	1952 (derivation)	Development: 0.84-0.88 (low vs. high developed countries); Only internal Validation not done in 14-d mortality	HL p>0.05 in derivation but <0.05 (poor calibration) internal validation		Development+Validation (internal)	Yes	Yes	Low	High	included some mild TBI	Yes	Probably No	Yes	Low	Low		Yes	Yes	Yes	Yes	Yes	Yes	Low	Low		Yes	Yes	Yes	No information	Probably No	Probably No	Yes	Yes	No information	Low		No Information		No Information	No	Low		LOW
New updated	Maas	2005		Rotterdam CT	Mortality at 6 months	2249	491	0.769	not reported		Derivation, internal validation	Yes	No	High	High	original data set restricted age 15-65 in two Tirilazad trials	Yes	Yes	Yes	Low	Low		Probably Yes	Yes	Yes	Yes	Yes	Yes	Low	Low		Yes	Yes	Yes	Yes	Yes	Yes	Yes	No	No	Low		No Information	No Information	No Information	No Information	Unclear		LOW
New updated	Rostami	2021	34936014	IMPACT-core	Mortality at 6-12months	635	not reported	0.85	calibration plots	not reported	Validation	Yes	Yes	Low	Low		Yes	Probably Yes	Yes	Low	Low		No	Yes	Probably Yes	No	Probably Yes	No	High	High	variable time point for assessment 6-12 months	No Information	Yes	Yes	Yes	No	No Information	Yes	Yes	No Information	Low		No Information	No Information	No Information	No Information	Unclear		HIGH
New updated	Rostami	2021	34936014	IMPACT Extended model	Mortality at 6-12months	604	not reported	0.84	calibration plots	not reported	Validation	Yes	Yes	Low	Low		Yes	Probably Yes	Yes	Low	Low		No	Yes	Probably Yes	No	Probably Yes	No	High	High	variable time point for assessment 6-12 months	No Information	Yes	No	No	No	No Information	Yes	Yes	No Information	High		No Information	No Information	No Information	No Information	Unclear		HIGH
New updated	Rostami	2021	34936014	Impact Lab model	Mortality at 6-12months	302	not reported	0.89	calibration plots	not reported	Validation	Yes	Yes	Low	Low		Yes	Probably Yes	Yes	Low	Low		No	Yes	Probably Yes	No	Probably Yes	No	High	High	variable time point for assessment 6-12 months	No Information	Yes	No	No	No	No Information	Yes	Yes	No Information	High	small n, missing data	No Information	No Information	No Information	No Information	Unclear		HIGH
14022	Zeiler	2019	31760893	IMPACT-core	6-month mortality	193	40	0.707 (0.611–0.798)	not reported	not reported	development	Yes	Probably Yes	Low	Low		Probably Yes	Yes	Probably Yes	Low	Low		Probably Yes	Yes	Yes	Probably Yes	Probably Yes	Yes	Low	Low		Yes	Probably Yes	No	No information	No	No information	Yes	No information	Yes	Unclear		No Information		Probably Yes	Probably No	Low		LOW
3726	Lu	2015		Decision Tree (repeated partitioning) - GCS ER, d7, d14, GCS Change from ER to d7, age	Death at 6 months	115	29	0.7785	gamma-square 0.13		Both	Yes	No	High	Low	Excluded many: those who died within 14d, missing data, missing GCS scores, missing outcome data	Probably Yes	Probably No	Probably Yes	High	Low	included GCS on admission, day 7 and day 14 but excluded if missing GCS data	Probably Yes	Probably Yes	Yes	Probably Yes	Probably No	Yes	High	Low	neurosurgeons in clinic determined GOS - presume that same as treating MD; no protocol used to specify GOS	No	Probably Yes	No	No	Probably Yes	No information	Yes	No information	No information	High	data mining attempts, comparing data mining, very small sample size, internal validation with 10x cross validation	No Information		Probably No	No Information	Unclear		HIGH
3726	Lu	2015		ANN (mathematical model that mimics human brain's own decision process) - GCS ER, d7, d14, GCS Change from ER to d7, age	Death at 6 months	115	29	0.8104	gamma-square 0.259		Both	Yes	No	High	Low	Excluded many: those who died within 14d, missing data, missing GCS scores, missing outcome data	Probably Yes	Probably No	Probably Yes	High	Low	included GCS on admission, day 7 and day 14 but excluded if missing GCS data	Probably Yes	Probably Yes	Yes	Probably Yes	Probably No	Yes	High	Low	neurosurgeons in clinic determined GOS - presume that same as treating MD; no protocol used to specify GOS	No	Probably Yes	No	No	Probably Yes	No information	Yes	No information	No information	High	data mining attempts, comparing data mining, very small sample size, internal validation with 10x cross validation	No Information		Probably No	No Information	Unclear		HIGH
3726	Lu	2015		Naïve Bayes (simplest supervised learning algorithm for data mining)- GCS ER, d7, d14, GCS Change from ER to d7, age	Death at 6 months	115	29	0.914	gamma-square 0.165		Both	Yes	No	High	Low	Excluded many: those who died within 14d, missing data, missing GCS scores, missing outcome data	Probably Yes	Probably No	Probably Yes	High	Low	included GCS on admission, day 7 and day 14 but excluded if missing GCS data	Probably Yes	Probably Yes	Yes	Probably Yes	Probably No	Yes	High	Low	neurosurgeons in clinic determined GOS - presume that same as treating MD; no protocol used to specify GOS	No	Probably Yes	No	No	Probably Yes	No information	Yes	No information	No information	High	data mining attempts, comparing data mining, very small sample size, internal validation with 10x cross validation	No Information		Probably No	No Information	Unclear		HIGH
[truncated: 3 more columns]

## Sheet: Functional Outcome
RefID	FIRST AUTHOR LAST NAME	YEAR OF PUBLICATION	PMID	PROGNOSTIC MODEL(S) EVALUATED	OUTCOME(S)	Sample size for the outcome of interest	Number of patients with the outcome of interest	DISCRIMINATION: C-statistic/ Area under the curve with 95% CI	CALIBRATION: Predicted to observed, Hosmer-Lemeshow or other, or enter "Not reported"	Any other reported effect size (Odds Ratio, 95% CI etc)- enter as comment	Development vs Validation of model	PARTICIPANTS ROB: Were appropriate data sources used, e.g. cohort, RCT or nested case-control study data?	PARTICIPANTS ROB: Were all inclusions and exclusions of participants appropriate?	PARTICIPANTS: RISK OF BIAS	PARTICIPANTS: APPLICABILITY- Concern that participants and setting do not match the review question	PARTICIPANTS: Reviewer comments	PREDICTORS ROB: Were predictors defined and assessed in a similar way for all participants?	PREDICTORS ROB: Were predictor assessments made without knowledge of outcome data?	PREDICTORS ROB: Are all predictors available at the time the model is intended to be used?	PREDICTORS: RISK OF BIAS	PREDICTORS: APPLICABILITY- Concern that definition, assessment or timing of predictors do not match the review question	PREDICTORS: Reviewer Comments	OUTCOME ROB: Was the outcome determined appropriately?	OUTCOME ROB: Was a prespecified or standard outcome definition used?	OUTCOME ROB: Were predictors excluded from the outcome definition?	OUTCOME ROB: Was the outcome defined and determined in a similar way for all participants?	OUTCOME ROB: Was the outcome determined without knowledge of predictor information?	OUTCOME ROB: Was the time interval between predictor assessment and outcome determination appropriate?	OUTCOME: RISK OF BIAS	OUTCOME: APPLICABILITY- Concern that the outcome, its definition, timing or determination do not match the review question	OUTCOME: Reviewer Comments	ANALYSIS ROB: Were there a reasonable number of participants with the outcome?	ANALYSIS ROB: Were continuous and categorical predictors handled appropriately?	ANALYSIS ROB: Were all enrolled participants included in the analysis?	ANALYSIS ROB: Were participants with missing data handled appropriately?	ANALYSIS ROB: Was selection of predictors based on univariable analysis avoided?	ANALYSIS ROB: Were complexities in the data (e.g. censoring, competing risks, sampling of controls) accounted for appropriately?	ANALYSIS ROB: Were relevant model performance measures evaluated appropriately?	ANALYSIS ROB: Were model overfitting and optimism in model performance accounted for?	ANALYSIS ROB: Do predictors and their assigned weights in the final model correspond to the results from multivariable analysis?	ANALYSIS: RISK OF BIAS	ANALYSIS: Reviewer Comments	SELF-FULFILLING PROPHECY ROB: Treatment suspension policy used?	SELF-FULFILLING PROPHECY: Duration of treatment suspension limitation, if any (days)	SELF-FULFILLING PROPHECY: Clinical team blinded to the predictor(s) under investigation?	SELF-FULFILLING PROPHECY: Was predictor used systematically to decide treatment limitation?	SELF FULFILLING PROPHECY: RISK OF BIAS	SELF-FULFILLING PROPHECY: Reviewer Comments	OVERALL RISK OF BIAS FOR THE STUDY
8	Charry	2019		IMPACT-core	6-month unfavorable outcome	309	53	0.864 (0.819-0.909)	NR		Validation	Yes	Probably Yes	High	Low	risk of bias high due to very small sample size and #patients with outcome of interest	Yes	No information	Yes	Low	Low		No information	Yes	Yes	Probably Yes	No information	Yes	High	Low	almost zero info in paper about how outcome was measured/assessed	No	Probably Yes	No information	No information	No information	No information	No information	No information	No information	High	zero information and very small #patients with outcome	No Information		No Information	No Information	Unclear		HIGH
8	Charry	2019		CRASH	6-month unfavorable outcome	309	53	0.832 (0.785-0.881)	NR		Validation	Yes	Probably Yes	High	Low	risk of bias high due to very small sample size and #patients with outcome of interest	Yes	No information	Yes	Low	Low		No information	Yes	Yes	Probably Yes	No information	Yes	High	Low	almost zero info in paper about how outcome was measured/assessed	No	Probably Yes	No information	No information	No information	No information	No information	No information	No information	High	zero information and very small #patients with outcome	No Information		No Information	No Information	Unclear		HIGH
168	Cicuendez	2018		IMPACT plus TAI MRI lesions	severe disability/PVS/death (GOSE 1-4)	288	96	Deriv 0.72 (0.67-0.77); Valid 0.72	NR		Both	Yes	Yes	Low	Low		Probably Yes	No information	Yes	Low	Low		No information	Yes	Yes	Probably Yes	No information	Yes	High	High	unclear how and by whom outcome was assessed ; MRI done in first 60 days (high variability possible)	Probably Yes	Probably Yes	No information	No information	No information	No information	Yes	No information	No information	High	little info	No Information		No Information	No Information	Unclear		HIGH
231	Chaganti	2016		Clinical+segmental CT data from 22 brain regions	poor discharge GCS (GCS <9)	1611	unknown	0.88	NR		Validation	No information	No information	High	High	no clinical information; no incl excl criteria; unclear how many had outcome	No information	No information	Yes	Unclear	Low		No information	Yes	No	Probably Yes	No information	Yes	High	Low	no information	No information	No information	No information	No information	Probably No	Probably Yes	No information	No information	No information	High	little info	No Information		No Information	No Information	Unclear		HIGH
950	Thelin	2017		Stockholm CT Score	GOS 1-3 vs. 4-5 at 320 days (unfavorable vs. favorable)	1115	478 unfavorable; 637 favorable	0.77 (0.74-0.79)	not reported	Pseudo-R2 0.28	Validation	Yes	Probably Yes	Low	High	23% mild TBI included	Yes	Yes	Yes	Low	Low		Yes	Yes	Yes	Yes	Yes	No	High	High	two cohorts with very different time intervals for outcome assessment: 1 year vs. 4 months; combined nonetheless	Yes	Yes	Yes	Yes	Yes	No information	No	Probably Yes	Yes	Low	no calibration	No Information		Probably Yes	Probably No	Unclear		HIGH
950	Thelin	2017		Helsinski CT Score	GOS 1-3 vs. 4-5 at 320 days (unfavorable vs. favorable)	1115	478 unfavorable; 637 favorable	0.72 (0.69-0.75)	not reported	Pseudo-R2 0.22	Validation	Yes	Probably Yes	Low	High	23% mild TBI included	Yes	Yes	Yes	Low	Low		Yes	Yes	Yes	Yes	Yes	No	High	High	two cohorts with very different time intervals for outcome assessment: 1 year vs. 4 months; combined nonetheless	Yes	Yes	Yes	Yes	Yes	No information	No	Probably Yes	Yes	Low	no calibration	No Information		Probably Yes	Probably No	Unclear		HIGH
950	Thelin	2017		Rotterdam CT Score	GOS 1-3 vs. 4-5 at 320 days (unfavorable vs. favorable)	1115	478 unfavorable; 637 favorable	0.68 (0.65-0.71)	not reported	Pseudo-R2 0.15	Validation	Yes	Probably Yes	Low	High	23% mild TBI included	Yes	Yes	Yes	Low	Low		Yes	Yes	Yes	Yes	Yes	No	High	High	two cohorts with very different time intervals for outcome assessment: 1 year vs. 4 months; combined nonetheless	Yes	Yes	Yes	Yes	Yes	No information	No	Probably Yes	Yes	Low	no calibration	No Information		Probably Yes	Probably No	Unclear		HIGH
950	Thelin	2017		Marshall CT Classification	GOS 1-3 vs. 4-5 at 320 days (unfavorable vs. favorable)	1115	478 unfavorable; 637 favorable	0.58 (0.55-0.61)	not reported	Pseudo-R2 0.03	Validation	Yes	Probably Yes	Low	High	23% mild TBI included	Yes	Yes	Yes	Low	Low		Yes	Yes	Yes	Yes	Yes	No	High	High	two cohorts with very different time intervals for outcome assessment: 1 year vs. 4 months; combined nonetheless	Yes	Yes	Yes	Yes	Yes	No information	No	Probably Yes	Yes	Low	no calibration	No Information		Probably Yes	Probably No	Unclear		HIGH
950	Thelin	2017		IMPACT (Minus hypotension, hypoxia)+Stockholm CT	GOS 1-3 vs. 4-5 at 320 days (unfavorable vs. favorable)	1115	478 unfavorable; 637 favorable	not reported	not reported	Pseudo-R2 0.44	Validation	Yes	Probably Yes	Low	High	23% mild TBI included	Yes	Yes	Yes	Low	Low		Yes	Yes	Yes	Yes	Yes	No	High	High	two cohorts with very different time intervals for outcome assessment: 1 year vs. 4 months; combined nonetheless	Yes	Yes	Yes	Yes	Yes	No information	No	Probably Yes	Yes	Low	no calibration	No Information		Probably Yes	Probably No	Unclear		HIGH
950	Thelin	2017		IMPACT (Minus hypotension, hypoxia)+Helsinki CT	GOS 1-3 vs. 4-5 at 320 days (unfavorable vs. favorable)	1115	478 unfavorable; 637 favorable	not reported	not reported	Pseudo-R2 0.44	Validation	Yes	Probably Yes	Low	High	23% mild TBI included	Yes	Yes	Yes	Low	Low		Yes	Yes	Yes	Yes	Yes	No	High	High	two cohorts with very different time intervals for outcome assessment: 1 year vs. 4 months; combined nonetheless	Yes	Yes	Yes	Yes	Yes	No information	No	Probably Yes	Yes	Low	no calibration	No Information		Probably Yes	Probably No	Unclear		HIGH
950	Thelin	2017		IMPACT (Minus hypotension, hypoxia)+Rotterdam CT	GOS 1-3 vs. 4-5 at 320 days (unfavorable vs. favorable)	1115	478 unfavorable; 637 favorable	not reported	not reported	Pseudo-R2 0.40	Validation	Yes	Probably Yes	Low	High	23% mild TBI included	Yes	Yes	Yes	Low	Low		Yes	Yes	Yes	Yes	Yes	No	High	High	two cohorts with very different time intervals for outcome assessment: 1 year vs. 4 months; combined nonetheless	Yes	Yes	Yes	Yes	Yes	No information	No	Probably Yes	Yes	Low	no calibration	No Information		Probably Yes	Probably No	Unclear		HIGH
950	Thelin	2017		IMPACT (Minus hypotension, hypoxia)+Marshall CT	GOS 1-3 vs. 4-5 at 320 days (unfavorable vs. favorable)	1115	478 unfavorable; 637 favorable	not reported	not reported	Pseudo-R2 0.39	Validation	Yes	Probably Yes	Low	High	23% mild TBI included	Yes	Yes	Yes	Low	Low		Yes	Yes	Yes	Yes	Yes	No	High	High	two cohorts with very different time intervals for outcome assessment: 1 year vs. 4 months; combined nonetheless	Yes	Yes	Yes	Yes	Yes	No information	No	Probably Yes	Yes	Low	no calibration	No Information		Probably Yes	Probably No	Unclear		HIGH
1164	Wan	2017		IMPACT-core	Unfavorable (GOS 1-3) at 6 months in old patients 65 and older	137	97	0.8	HL p=0.35	predicted unfavorable% median 78% (range 45-98%) Sensitivity 0.59; Specificity 0.93	Validation	Probably Yes	No	High	High	only 65 and older included	Probably Yes	No information	Yes	High	Low	retrospective chart review	No information	Yes	Yes	Yes	No information	No information	High	High	poor description of outcome assessment, unclear if retrospective or prospective and how and by whom	Probably Yes	Probably Yes	Yes	Probably Yes	Yes		Yes	Probably No	No information	Low		No Information		No Information	No Information	Unclear		HIGH
1164	Wan	2017		CR	Unfavorable (GOS 1-3) at 6 months in old patients 65 and older	137	97	0.79	HL p=0.23	predicted unfavorable% median 79% (range 31-99%); Sensitivity 0.67; Specificity 0.88	Validation	Probably Yes	No	High	High	only 65 and older included	Probably Yes	No information	Yes	High	Low	retrospective chart review	No information	Yes	Yes	Yes	No information	No information	High	High	poor description of outcome assessment, unclear if retrospective or prospective and how and by whom	Probably Yes	Probably Yes	Yes	Probably Yes	Yes		Yes	Probably No	No information	Low		No Information		No Information	No Information	Unclear		HIGH
1164	Wan	2017		IMPACT Lab	Unfavorable (GOS 1-3) at 6 months in old patients 65 and older	129	97 (a bit less, not reported)	0.77	HL p=0.55	predicted unfavorable% median 76% (range 29-99%); Sensitivity 0.6; Specificity 0.85	Validation	Probably Yes	No	High	High	only 65 and older included	Probably Yes	No information	Yes	High	Low	retrospective chart review	No information	Yes	Yes	Yes	No information	No information	High	High	poor description of outcome assessment, unclear if retrospective or prospective and how and by whom	Probably Yes	Probably Yes	No	No	Yes		Yes	Probably No	No information	Low		No Information		No Information	No Information	Unclear		HIGH
2826	Kumar Kamal	2016		India: admission variables Model 1 (demographics and clinical-age, mGCS, pupils, hemiparesis, )	Functional outcome 6-months (Favorable/unfavorabl GOS 1,2 vs. 3,4,5)	994		0.867	HL p=0.624 (derivation), p=0.001 (validation, poor)		Both	Yes	Probably Yes	Low	Low	Internal validation only, All from India (Indian database)	Yes	No information	Yes	Low	Low		Yes	Yes	Yes	Yes	Probably Yes	Yes	Low	Low	study from India, unclear what post-ICU care looks like there (not described)	Yes	Probably Yes	No	Probably No	No	No information	Yes	No information	No information	Low		No Information		No Information	No Information	High	Unclear	LOW
2826	Kumar Kamal	2016		India: admission variables Model 2 (Model 1 plust MLS, subdural, epidural, cisterns, tSAH/IVH and hypotensionl)	Functional outcome 6-months (Favorable/unfavorabl GOS 1,2 vs. 3,4,5)	994		0.896	HL p=0.498 (derivation), p=0.089 (validation)		Both	Yes	Probably Yes	Low	Low	Internal validation only, All from India (Indian database)	Yes	No information	Yes	Low	Low		Yes	Yes	Yes	Yes	Probably Yes	Yes	Low	Low	study from India, unclear what post-ICU care looks like there (not described)	Yes	Probably Yes	No	Probably No	No	No information	Yes	No information	No information	Low		No Information		No Information	No Information	High	Unclear	LOW
2826	Kumar Kamal	2016		India: admission variables Model 3 (Model 2 plust Hb, Glc, Na, Creat)	Functional outcome 6-months (Favorable/unfavorabl GOS 1,2 vs. 3,4,5)	994		0.905	HL p=0.682 (derivation), p=0.003 (validation, poor)		Both	Yes	Probably Yes	Low	Low	Internal validation only, All from India (Indian database)	Yes	No information	Yes	Low	Low		Yes	Yes	Yes	Yes	Probably Yes	Yes	Low	Low	study from India, unclear what post-ICU care looks like there (not described)	Yes	Probably Yes	No	Probably No	No	No information	Yes	No information	No information	Low		No Information		No Information	No Information	High	Unclear	LOW
2827	Kasprowicz	2016		Model 3: FOUR score, CT Rotterdam scale, age	Unfavorable (GOS 1-3) at 3 months	104	45	0.852	not reported	Prediction accuracy 74% , OR FOUR score 0.765	Both	Yes	No information	Unclear	Low	single center in 1 hospital in Poland, no incl/excl criteria listed, internal validation with bootstrapping only	Probably Yes	No information	Yes	Low	Low		Yes	Yes	Yes	Yes	Probably Yes	No	High	High	3 month unfavorable outcome (too early after TBI), single center Poland	No	Probably Yes	Probably Yes	No	Yes	No information	No	No information	Probably Yes	High	small sample size, single center, missing data excluded, bootstrapping validation only, calibration missing	No Information		Probably Yes	No Information	Unclear		HIGH
2827	Kasprowicz	2016		Model 4: GCS, CT Rotterdam scale, age	Unfavorable (GOS 1-3) at 3 months	104	45	0.866	not reported	Prediction accuracy 76% , OR GCS 0.658	Both	Yes	No information	Unclear	Low	single center in 1 hospital in Poland, no incl/excl criteria listed, internal validation with bootstrapping only	Probably Yes	No information	Yes	Low	Low		Yes	Yes	Yes	Yes	Probably Yes	No	High	High	3 month unfavorable outcome (too early after TBI), single center Poland	No	Probably Yes	Probably Yes	No	Yes	No information	No	No information	Probably Yes	High	small sample size, single center, missing data excluded, bootstrapping validation only, calibration missing	No Information		Probably Yes	No Information	Unclear		HIGH
2827	Kasprowicz	2016		Model 5: FOURdischarge, FOUR admission, age	Unfavorable (GOS 1-3) at 3 months	104	45	0.895	not reported	Prediction accuracy 76.1%	Both	Yes	No information	Unclear	Low	single center in 1 hospital in Poland, no incl/excl criteria listed, internal validation with bootstrapping only	Probably Yes	No information	Yes	Low	Low		Yes	Yes	Yes	Yes	Probably Yes	No	High	High	3 month unfavorable outcome (too early after TBI), single center Poland	No	Probably Yes	Probably Yes	No	Yes	No information	No	No information	Probably Yes	High	small sample size, single center, missing data excluded, bootstrapping validation only, calibration missing	No Information		Probably Yes	No Information	Unclear		HIGH
2827	Kasprowicz	2016		Model 6: GCSdischarge, GCS admission, age	Unfavorable (GOS 1-3) at 3 months	104	45	0.918	not reported	Prediction accuracy 79.6%	Both	Yes	No information	Unclear	Low	single center in 1 hospital in Poland, no incl/excl criteria listed, internal validation with bootstrapping only	Probably Yes	No information	Yes	Low	Low		Yes	Yes	Yes	Yes	Probably Yes	No	High	High	3 month unfavorable outcome (too early after TBI), single center Poland	No	Probably Yes	Probably Yes	No	Yes	No information	No	No information	Probably Yes	High	small sample size, single center, missing data excluded, bootstrapping validation only, calibration missing	No Information		Probably Yes	No Information	Unclear		HIGH
3726	Lu	2015		ANN (mathematical model that mimics human brain's own decision process) - GCS ER, d7, d14, GCS Change from ER to d7, age	Unfavorable (GOS 1-3) at 6 months	115	75	0.9613	gamma-square 0.061		Both	Yes	No	High	Low	Excluded many: those who died within 14d, missing data, missing GCS scores, missing outcome data	Probably Yes	Probably No	Probably Yes	High	Low	included GCS on admission, day 7 and day 14 but excluded if missing GCS data	Probably Yes	Probably Yes	Yes	Probably Yes	Probably No	Yes	High	Low	neurosurgeons in clinic determined GOS - presume that same as treating MD; no protocol used to specify GOS	No	Probably Yes	No	No	Probably Yes	No information	Yes	No information	No information	High	data mining attempts, comparing data mining, very small sample size, internal validation with 10x cross validation	No Information		Probably No	No Information	Unclear		HIGH
3726	Lu	2015		Naïve Bayes (simplest supervised learning algorithm for data mining)- GCS ER, d7, d14, GCS Change from ER to d7, age	Unfavorable (GOS 1-3) at 6 months	115	75	0.9445	gamma-square 0.665		Both	Yes	No	High	Low	Excluded many: those who died within 14d, missing data, missing GCS scores, missing outcome data	Probably Yes	Probably No	Probably Yes	High	Low	included GCS on admission, day 7 and day 14 but excluded if missing GCS data	Probably Yes	Probably Yes	Yes	Probably Yes	Probably No	Yes	High	Low	neurosurgeons in clinic determined GOS - presume that same as treating MD; no protocol used to specify GOS	No	Probably Yes	No	No	Probably Yes	No information	Yes	No information	No information	High	data mining attempts, comparing data mining, very small sample size, internal validation with 10x cross validation	No Information		Probably No	No Information	Unclear		HIGH
3726	Lu	2015		Decision Tree (repeated partitioning) - GCS ER, d7, d14, GCS Change from ER to d7, age	Unfavorable (GOS 1-3) at 6 months	115	75	0.9186	gamma-square 0.147		Both	Yes	No	High	Low	Excluded many: those who died within 14d, missing data, missing GCS scores, missing outcome data	Probably Yes	Probably No	Probably Yes	High	Low	included GCS on admission, day 7 and day 14 but excluded if missing GCS data	Probably Yes	Probably Yes	Yes	Probably Yes	Probably No	Yes	High	Low	neurosurgeons in clinic determined GOS - presume that same as treating MD; no protocol used to specify GOS	No	Probably Yes	No	No	Probably Yes	No information	Yes	No information	No information	High	data mining attempts, comparing data mining, very small sample size, internal validation with 10x cross validation	No Information		Probably No	No Information	Unclear		HIGH
4025	Majdan	2014		IMPACT-core	Unfavorable (GOS 1-3) at 6 months	778		0.8 (0.76-0.84)	intercept, slope	OR of every predictor listed	Validation	Yes	Probably Yes	Low	Low	well done external validation paper	Yes	Probably Yes	Yes	Low	Low		Yes	Yes	Yes	Probably Yes	Probably Yes	Yes	Low	Low	16 centers from Austria, all pre-specified with protocol, 70% follow-up rate at 6-months	Yes	Yes	No	No	Yes	Probably Yes	Yes	Yes	Yes	Low		No Information		Probably Yes	No Information	Unclear		LOW
4025	Majdan	2014		IMPACT-Extended	Unfavorable (GOS 1-3) at 6 months	778	265	0.81 (0.77-0.86)	intercept, slope	OR of every predictor listed	Validation	Yes	Probably Yes	Low	Low	well done external validation paper	Yes	Probably Yes	Yes	Low	Low		Yes	Yes	Yes	Probably Yes	Probably Yes	Yes	Low	Low	16 centers from Austria, all pre-specified with protocol, 70% follow-up rate at 6-months	Yes	Yes	No	No	Yes	Probably Yes	Yes	Yes	Yes	Low		No Information		Probably Yes	No Information	Unclear		LOW
4025	Majdan	2014		CRASH-basic	Unfavorable (GOS 1-3) at 6 months	778	265	0.8 (0.75-0.84)	intercept, slope	OR of every predictor listed	Validation	Yes	Probably Yes	Low	Low	well done external validation paper	Yes	Probably Yes	Yes	Low	Low		Yes	Yes	Yes	Probably Yes	Probably Yes	Yes	Low	Low	16 centers from Austria, all pre-specified with protocol, 70% follow-up rate at 6-months	Yes	Yes	No	No	Yes	Probably Yes	Yes	Yes	Yes	Low		No Information		Probably Yes	No Information	Unclear		LOW
4025	Majdan	2014		Nijmegen demographic and clinical (age, pupils, GCS, hypotension)	Unfavorable (GOS 1-3) at 6 months	778	265	0.82 (0.77-0.87)	intercept, slope	OR of every predictor listed	Validation	Yes	Probably Yes	Low	Low	well done external validation paper	Yes	Probably Yes	Yes	Low	Low		Yes	Yes	Yes	Probably Yes	Probably Yes	Yes	Low	Low	16 centers from Austria, all pre-specified with protocol, 70% follow-up rate at 6-months	Yes	Yes	No	No	Yes	Probably Yes	Yes	Yes	Yes	Low		No Information		Probably Yes	No Information	Unclear		LOW
4097	Raj	2014		Helsinki CT Score (SDH, ICH, EDH, Mass lesion >25cm3, IVH, suprasellar cisterns)	Unfavorable (GOS 1-3) at 6 months	869	414	0.75	intercept, slope	Nagelkerke R2	Development	Yes	No	Low	High	32% included mild TBI	Yes	Yes	Yes	Low	High	32% included mild TBI	Yes	Yes	Yes	Yes	Yes	Yes	Low	Low		Yes	Yes	No	No	No	Probably Yes	Yes	Yes	Yes	Low		No Information		Probably Yes	No Information	Unclear		HIGH
4097	Raj	2014		Rotterdam CT Score	Unfavorable (GOS 1-3) at 6 months	869	414	0.682	intercept, slope	Nagelkerke R2	Validation	Yes	No	Low	High	32% included mild TBI	Yes	Yes	Yes	Low	High	32% included mild TBI	Yes	Yes	Yes	Yes	Yes	Yes	Low	Low		Yes	Yes	No	No	No	Probably Yes	Yes	Yes	Yes	Low		No Information		Probably Yes	No Information	Unclear		HIGH
4097	Raj	2014		Marshall CT Classification	Unfavorable (GOS 1-3) at 6 months	869	414	0.632	intercept, slope	Nagelkerke R2	Validation	Yes	No	Low	High	32% included mild TBI	Yes	Yes	Yes	Low	High	32% included mild TBI	Yes	Yes	Yes	Yes	Yes	Yes	Low	Low		Yes	Yes	No	No	No	Probably Yes	Yes	Yes	Yes	Low		No Information		Probably Yes	No Information	Unclear		HIGH
4097	Raj	2014		IMPACT-core	Unfavorable (GOS 1-3) at 6 months	869	414	0.81	intercept, slope	Nagelkerke R2	Validation	Yes	No	Low	High	32% included mild TBI	Yes	Yes	Yes	Low	High	32% included mild TBI	Yes	Yes	Yes	Yes	Yes	Yes	Low	Low		Yes	Yes	No	No	No	Probably Yes	Yes	Yes	Yes	Low		No Information		Probably Yes	No Information	Unclear		HIGH
4097	Raj	2014		IMPACT+Helsinki CT	Unfavorable (GOS 1-3) at 6 months	869	414	0.831	intercept, slope	Nagelkerke R2	Development	Yes	No	Low	High	32% included mild TBI	Yes	Yes	Yes	Low	High	32% included mild TBI	Yes	Yes	Yes	Yes	Yes	Yes	Low	Low		Yes	Yes	No	No	No	Probably Yes	Yes	Yes	Yes	Low		No Information		Probably Yes	No Information	Unclear		HIGH
4097	Raj	2014		IMPACT+Marshall CT	Unfavorable (GOS 1-3) at 6 months	869	414	0.813	intercept, slope	Nagelkerke R2	Validation	Yes	No	Low	High	32% included mild TBI	Yes	Yes	Yes	Low	High	32% included mild TBI	Yes	Yes	Yes	Yes	Yes	Yes	Low	Low		Yes	Yes	No	No	No	Probably Yes	Yes	Yes	Yes	Low		No Information		Probably Yes	No Information	Unclear		HIGH
4097	Raj	2014		IMPACT+Rotterdam CT	Unfavorable (GOS 1-3) at 6 months	869	414	0.816	intercept, slope	Nagelkerke R2	Validation	Yes	No	Low	High	32% included mild TBI	Yes	Yes	Yes	Low	High	32% included mild TBI	Yes	Yes	Yes	Yes	Yes	Yes	Low	Low		Yes	Yes	No	No	No	Probably Yes	Yes	Yes	Yes	Low		No Information		Probably Yes	No Information	Unclear		HIGH
4795	Petroni	2009		model (age, GCS, pupil abnormality, hyotension), model+CT (age, GCS, pupil abnormality, hyotension, CT abnormaliy=	6-month mortality and 6-month outcome	148	Mortality: 87, poor outcome 103	not reported	WITH CT: Hosmer-Lemeshow (mortality) chi2_x0001_ 2.563, p =_x0001_ 0.959, Hosmer-Lemeshow (outcome) chi2 = 9.834, p =_x0001_ 0.277. WITHOUT CT: Homer-Lemeshow p =_x0001_ 0.293 for mortality and 0.581 for GOS-E.	WITH CT: For mortality overall correct prediction of 83.9%, for outcome overall correct prediction of 81.1% WITHOUT CT: For mortality the model has an overall correct prediction of 79.7%. For GOS-E the model has an overall correct prediction of 79%	Development	Yes	Probably Yes	Low	Low		Yes	Probably Yes	Yes	Low	Low		Yes	Yes	Yes	Probably Yes	Probably Yes	Yes	Low	Low		Yes	Probably Yes	No	No	Yes	Probably Yes	No	No	Yes	High	no real model evaluation. Actually evaluation of single predictors	No Information		Probably Yes	No Information	Unclear		UNCLEAR
10895	Yuan	2012		Model 1: age, pupils, mGCS, Model 2: age, pupils, mGCS, tSAH, EDH, Marshall CT-classification. Model 3: age, pupils, mGCS, tSAH, EDH, Marshall CT-classification, Glucose, Hb, D-Dimer, Calcium	30-day mortality and 6-month outcome	development cohort 1016, validation cohort 203	development cohort: mortality 265, poor outcome 432. Validation cohort: mortality 73, unfavorable outcome 95	C-statsistic: Model 1: mortality 0.709 (0.671-0.746) p = 0.142, 6-month outcome 0.747 (0.717-0.778) p = 0.167. Model 2: mortality 0.784 (0.750-0.817) p = 0.886 6-month outcome 0.798 (0.741-0.804) p = 0.721. Model 3 mortality 0.879 (0.852-0.905) p = 0.289 6-onth mortality 0.845 (0.817-0.872) p = 0.318	The calibrative ability of the models was also good for the development patients (H-L tests, p > 0.05).		Both	Yes	Yes	Low	Low		Yes	Probably Yes	Yes	Low	Low		Yes	Yes	Yes	Yes	Probably Yes	Yes	Low	Low		Yes	Yes	Probably Yes	No information	No	Probably Yes	Yes	No information	Yes	Unclear		No Information		Probably Yes	Probably No	Low		LOW
13953	Anderson	2020	32251265	7 models: PH = Prehospital admission criteria (age, GCS, gender), GFAP, ubiquitin-C-terminal-hydrolase_x0002_L1 (UCH-L1), microtubule-associated-protein-2 (MAP-2),PH+GFAP, PH+ubiquitin-C-terminal-hydrolase_x0002_L1 (UCH-L1), PH + microtubule-associated-protein-2 (MAP-2)	48- hour and 28-day mortality, and 6-month Glasgow Outcome Scale-Extended [GOSE] and Disability Rating Scale [DRS]	243	48-hour mortality 17, 28-day mortality 30, poor outcome (GOSE <= 4) 77, DRS <=7: 29	for 6-month outcome: PH 0.7, GFAP 0.714, UCH-L1 0.684, MAP2 0.645, PH+GFAP 0.78, PH+UCH-L1 0.788, PH + MAP2 0.777, PH+all boiarkers 0.771. HIGHER for MORTALITY!!!	not reported	biomarkers increase predictive value of PH	Development	Yes	Yes	Low	Low		Yes	Yes	No	Unclear	Unclear		Yes	Yes	Yes	Yes	Probably Yes	Yes	Low	Low		Probably Yes	Yes	No	No information	Yes	Probably Yes	Probably Yes	No information	Probably No	High		No Information		Probably Yes	No	Low		LOW
14022	Zeiler	2019	31760893	Model: IMPACT core, IMPACT core + mean ICP, IMPACT core + PRX, IMPACT core + mean ICP + PRX	GOSe, mortality and unfavorable outcome after 6 months	193	Mortality 40, unfavorable outcome 110	IMPACT core: 0.707, IMPACT + mean ICP: 0,780, IMPACT core + Prx: 0.812, IMPACT core + mean ICP + Prx: 0.825	not reported	not reported	development	Yes	Probably Yes	Low	Low		Probably Yes	Yes	Probably Yes	Low	Low		Probably Yes	Yes	Yes	Probably Yes	Probably Yes	Yes	Low	Low		Yes	Probably Yes	No	No information	No	No information	Yes	No information	Yes	Unclear		No Information		Probably Yes	Probably No	Low		LOW
14012	Rubin	2019	30860434	LASSO Model including SAH, EDH, IMPACT, mGCS, Marshall 1, Marshall 3/4 and Marshall 5/6	6-month unfavorable outcome GOS	472 training set and 152 validation set	not reported	AUC training set 0.90, AUC validation set 0.85	Hosmer-Lemeshow	not reported	Both	Yes	Probably Yes	Low	Low		Yes	Yes	Yes	Low	Low		Probably Yes	Yes	Yes	Probably Yes	Yes	Yes	Low	Low		No information	Probably Yes	No	No information	Yes	No information	Yes	No information	Probably Yes	Unclear		No Information		Probably Yes	Probably No	Low		LOW
13966	Cicuendez	2019	30179689	IMPACT plus the following TAI lesions on MRI: haemorrhagic subcortical/basal ganglia TAI lesions, sple-nium lesions and dorsal brain stem lesions	GOSE 3 levels: good recovery (GOS-E 7, 8), moderatedisability (GOS-E 5, 6) and severe disability/persistent vegetativestate or death (GOS-E 1, 2, 3, 4)	Derivation: 288 Validation: 93		Derivation: 0.72, 95% CI: 0.67–0.77; Validation with 0.72 (unclear 95% CI0	not reported		Both	Yes	Yes	High	High	Only those with MRI included	Probably Yes	Probably Yes	Yes	Low	Low		No information	Yes	Yes	No information	No information	Yes	High		no information how GOSE was obtained at 1 year or by whom	No information	Yes	No	No	No	Probably No	No	Probably No	No information	High	no calibration assessed; unclear how many had outcome; subjects with missing data simply excluded	No Information		No Information	No Information	High	High	HIGH
4454	Han	2014			6-month unfavorable outcome	300	213	0.86 (0.81–0.90)	Cox calibration regression analysis: Cox intercept: 2.39 (1.84–2.95); Cox Slope 1.34 (1.01–1.67)	n/a	Validation	Yes	Yes	Low	Low		Yes	Probably No	Probably No	Low	Low		Yes	Yes	Yes	Yes	Yes	Yes	Low	Low		Yes	Yes	Yes	No information	Probably Yes	Probably Yes	Yes	Probably Yes	Yes	Low		No Information		Probably Yes	Probably No	Low		LOW
4454	Han	2014		CRASH CT	6-month unfavorable outcome	300	213	0.89 (0.84–0.93)	Cox calibration regression analysis: Cox intercept: 1.78 (1.33–2.22); Cox Slope 1.12 (0.85–1.39)	n/a	Validation	Yes	Yes	Low	Low		Yes	Probably No	Probably No	Low	Low		Yes	Yes	Yes	Yes	Yes	Yes	Low	Low		Yes	Yes	Yes	No information	Probably Yes	Probably Yes	Yes	Probably Yes	Yes	Low		No Information		Probably Yes	Probably No	Low		LOW
4454	Han	2014		IMPACT-core	6-month unfavorable outcome	300	213	0.84 (0.80–0.89)	Cox calibration regression analysis: Cox intercept: 1.07 (0.74–1.39); Cox Slope 1.37 (1.02–1.71)	n/a	Validation	Yes	Yes	Low	Low		Yes	Probably No	Probably No	Low	Low		Yes	Yes	Yes	Yes	Yes	Yes	Low	Low		Yes	Yes	Yes	No information	Probably Yes	Probably Yes	Yes	Probably Yes	Yes	Low		No Information		Probably Yes	Probably No	Low		LOW
4454	Han	2014		IMPACT-Extended	6-month unfavorable outcome	300	213	0.88 (0.83–0.92)	Cox calibration regression analysis: Cox intercept: 0.88 (0.55–1.21); Cox Slope 1.58 (1.20–1.97)	n/a	Validation	Yes	Yes	Low	Low		Yes	Probably No	Probably No	Low	Low		Yes	Yes	Yes	Yes	Yes	Yes	Low	Low		Yes	Yes	Yes	No information	Probably Yes	Probably Yes	Yes	Probably Yes	Yes	Low		No Information		Probably Yes	Probably No	Low		LOW
4454	Han	2014		IMPACT Lab	6-month unfavorable outcome	300	213	0.87 (0.82–0.92)	Cox calibration regression analysis: Cox intercept: 0.94 (0.59–1.30); Cox Slope 1.46 (1.09–1.83)	n/a	Validation	Yes	Yes	Low	Low		Yes	Probably No	Probably No	Low	Low		Yes	Yes	Yes	Yes	Yes	Yes	Low	Low		Yes	Yes	Yes	No information	Probably Yes	Probably Yes	Yes	Probably Yes	Yes	Low		No Information		Probably Yes	Probably No	Low		LOW
13998	Maeda	2019	31449548	CRASH-basic	6-month unfavorable outcome	511	396	0.86 (0.82–0.90)	not reported	none	validation	Yes	Probably Yes	Low	Low		Yes	Probably Yes	Yes	Low	Low		Probably Yes	Yes	Yes	Probably Yes	Probably Yes	Yes	Low	Low		Yes	Probably Yes	No	No information	Probably No	No information	No	No information	Yes	High		No Information		Probably Yes	Probably No	Unclear		HIGH
13998	Maeda	2019	31449548	CRASH CT	6-month unfavorable outcome	504	396	0.86 (0.82–0.89)	not reported	none	validation	Yes	Probably Yes	Low	Low		Yes	Probably Yes	Yes	Low	Low		Probably Yes	Yes	Yes	Probably Yes	Probably Yes	Yes	Low	Low		Yes	Probably Yes	No	No information	Probably No	No information	No	No information	Yes	High		No Information		Probably Yes	Probably No	Unclear		HIGH
13998	Maeda	2019	31449548	IMPACT-core	6-month unfavorable outcome	511	396	0.81 (0.77–0.85	not reported	none	validation	Yes	Probably Yes	Low	Low		Yes	Probably Yes	Yes	Low	Low		Probably Yes	Yes	Yes	Probably Yes	Probably Yes	Yes	Low	Low		Yes	Probably Yes	No	No information	Probably No	No information	No	No information	Yes	High		No Information		Probably Yes	Probably No	Unclear		HIGH
13998	Maeda	2019	31449548	IMPACT-Extended	6-month unfavorable outcome	450	396	0.85 (0.80–0.89)	not reported	none	validation	Yes	Probably Yes	Low	Low		Yes	Probably Yes	Yes	Low	Low		Probably Yes	Yes	Yes	Probably Yes	Probably Yes	Yes	Low	Low		Yes	Probably Yes	No	No information	Probably No	No information	No	No information	Yes	High		No Information		Probably Yes	Probably No	Unclear		HIGH
	Steyerberg	2008		IMPACT-core	Unfavorable (GOS 1-3) at 6 months	8509	4082	AUC 0.7-0.82 (no 95% CI)	calibration plots and HL-p-values	none	both	yes	Probably Yes	Unclear	Unclear	pooled data from multiple studies (RCT and observational)	Yes	Yes	Yes	low	low		Probably Yes	Yes	Yes	Yes	Probably Yes	Yes	Low	Low		Yes	Yes	No	Yes	No information	No information	Yes	Yes	No information	Low		No Information		No Information	No Information	Unclear		LOW
	Steyerberg	2008		IMPACT-Extended	Unfavorable (GOS 1-3) at 6 months	6999	4082	AUC 0.73-0.84 (no 95% CI)	calibration plots and HL-p-values	none	both	yes	Probably Yes	Unclear	Unclear	pooled data from multiple studies (RCT and observational)	Yes	Yes	Yes	low	low		Probably Yes	Yes	Yes	Yes	Probably Yes	Yes	Low	Low		Yes	Yes	No	Yes	No information	No information	Yes	Yes	No information	Low		No Information		No Information	No Information	Unclear		LOW
	Steyerberg	2008		IMPACT Lab	Unfavorable (GOS 1-3) at 6 months	3554	4082	Cross validation AUC 0.75-0.82 (no 95% CI)	calibration plots and HL-p-values	none	both	yes	Probably Yes	Unclear	Unclear	pooled data from multiple studies (RCT and observational)	Yes	Yes	Yes	low	low		Probably Yes	Yes	Yes	Yes	Probably Yes	Yes	Low	Low		Yes	Yes	No	Yes	No information	No information	Yes	Yes	No information	Low		No Information		No Information	No Information	Unclear		LOW
New updated	Rostami	2021	34936014	IMPACT-core	6-12-month unfavorable outcome	635	not reported	0.79	calibration plots	not reported	Validation	Yes	Yes	Low	Low		Yes	Probably Yes	Yes	Low	Low		No	Yes	Probably Yes	No	Probably Yes	No	High	High	variable time point for assessment 6-12 months	No Information	Yes	Yes	Yes	No	No Information	Yes	Yes	No Information	Low		No Information	No Information	No Information	No Information	Unclear		HIGH
New updated	Rostami	2021	34936014	IMPACT-Extended	6-12-month unfavorable outcome	604	not reported	0.78	calibration plots	not reported	Validation	Yes	Yes	Low	Low		Yes	Probably Yes	Yes	Low	Low		No	Yes	Probably Yes	No	Probably Yes	No	High	High	variable time point for assessment 6-12 months	No Information	Yes	No	No	No	No Information	Yes	Yes	No Information	High		No Information	No Information	No Information	No Information	Unclear		HIGH
New updated	Rostami	2021	34936014	IMPACT Lab	6-12-month unfavorable outcome	302	not reported	0.76	calibration plots	not reported	Validation	Yes	Yes	Low	Low		Yes	Probably Yes	Yes	Low	Low		No	Yes	Probably Yes	No	Probably Yes	No	High	High	variable time point for assessment 6-12 months	No Information	Yes	No	No	No	No Information	Yes	Yes	No Information	High	small n, missing data	No Information	No Information	No Information	No Information	Unclear		HIGH
New	Perel	2008	18270239	CRASH-basic	6-month death/severe disability	10008 derivation, 8509 validation	1952 (derivation)	Development: 0.81-0.84 (low vs. high developed countries); Validation: removed extracranial injury as not available; 0.77	HL p>0.05 in derivation and external validation		Development+Validation	Yes	Yes	Low	High	included some mild TBI	Yes	Probably No	Yes	Low	Low		Yes	Yes	Yes	Yes	Yes	Yes	Low	Low		Yes	Yes	Yes	No information	Probably No	Probably No	Yes	Yes	No information	Low		No Information		No Information	No	Low		LOW
New	Perel	2008	18270239	CRASH-CT	6-month death/severe disability	10008 derivation, 8509 validation	1952 (derivation)	Development: 0.83-0.84 (low vs. high developed countries); Validation: removed extracranial injury as not available; 0.77	HL p>0.05 in derivation but <0.05 (poor calibration) external validation		Development+Validation	Yes	Yes	Low	High	included some mild TBI	Yes	Probably No	Yes	Low	Low		Yes	Yes	Yes	Yes	Yes	Yes	Low	Low		Yes	Yes	Yes	No information	Probably No	Probably No	Yes	Yes	No information	Low		No Information		No Information	No	Low		LOW
New updated	Khaki	2021	34274009	Marshall CT Classification	12-month GOS 1–3 versus GOS 4–5	158	88	0,54 (0,45 – 0,63) (unadjusted)	NR	pseudo R2 0,339 (with Impact)	Validation	Yes		High	High	about 40% mild TBI	Yes	Yes	Yes	Low	Low		Yes	Yes	Yes	Yes	Yes	Yes	Low	Low		Yes	Yes	No	No	Yes	No	No	No	No	High	patients with missing data excluded; no adjusted AUC, no calibration, small n	No Information		No Information	No Information	Unclear		HIGH
New updated	Khaki	2021	34274009	Rotterdam CT Score	12-month GOS 1–3 versus GOS 4–5	158	88	0,61 (0,53 – 0,70) (unadjusted)	NR	pseudo R2 0,338 (with Impact)	Validation	Yes		High	High	about 40% mild TBI	Yes	Yes	Yes	Low	Low		Yes	Yes	Yes	Yes	Yes	Yes	Low	Low		Yes	Yes	No	No	Yes	No	No	No	No	High	patients with missing data excluded; no adjusted AUC, no calibration, small n	No Information		No Information	No Information	Unclear		HIGH
New updated	Khaki	2021	34274009	Helsinski CT Score	12-month GOS 1–3 versus GOS 4–5	158	88	0,63 (0,54 – 0,71) (unadjusted)	NR	pseudo R2 0,347 (with Impact)	Validation	Yes		High	High	about 40% mild TBI	Yes	Yes	Yes	Low	Low		Yes	Yes	Yes	Yes	Yes	Yes	Low	Low		Yes	Yes	No	No	Yes	No	No	No	No	High	patients with missing data excluded; no adjusted AUC, no calibration, small n	No Information		No Information	No Information	Unclear		HIGH
New updated	Khaki	2021	34274009	Stockholm CT Score	12-month GOS 1–3 versus GOS 4–5	158	88	0,70 (0,61 – 0,78) (unadjusted)	NR	pseudo R2 0,368 (with Impact)	Validation	Yes		High	High	about 40% mild TBI	Yes	Yes	Yes	Low	Low		Yes	Yes	Yes	Yes	Yes	Yes	Low	Low		Yes	Yes	No	No	Yes	No	No	No	No	High	patients with missing data excluded; no adjusted AUC, no calibration, small n	No Information		No Information	No Information	Unclear		HIGH
[truncated: 3 more columns]

## Sheet: Cognitive Outcome
RefID	FIRST AUTHOR LAST NAME	YEAR OF PUBLICATION	PMID	PROGNOSTIC MODEL(S) EVALUATED	OUTCOME(S)	Sample size for the outcome of interest	Number of patients with the outcome of interest	DISCRIMINATION: C-statistic/ Area under the curve with 95% CI	CALIBRATION: Predicted to observed, Hosmer-Lemeshow or other, or enter "Not reported"	Any other reported effect size (Odds Ratio, 95% CI etc)- enter as comment	Development vs Validation of model	PARTICIPANTS ROB: Were appropriate data sources used, e.g. cohort, RCT or nested case-control study data?	PARTICIPANTS ROB: Were all inclusions and exclusions of participants appropriate?	PARTICIPANTS: RISK OF BIAS	PARTICIPANTS: APPLICABILITY- Concern that participants and setting do not match the review question	PARTICIPANTS: Reviewer comments	PREDICTORS ROB: Were predictors defined and assessed in a similar way for all participants?	PREDICTORS ROB: Were predictor assessments made without knowledge of outcome data?	PREDICTORS ROB: Are all predictors available at the time the model is intended to be used?	PREDICTORS: RISK OF BIAS	PREDICTORS: APPLICABILITY- Concern that definition, assessment or timing of predictors do not match the review question	PREDICTORS: Reviewer Comments	OUTCOME ROB: Was the outcome determined appropriately?	OUTCOME ROB: Was a prespecified or standard outcome definition used?	OUTCOME ROB: Were predictors excluded from the outcome definition?	OUTCOME ROB: Was the outcome defined and determined in a similar way for all participants?	OUTCOME ROB: Was the outcome determined without knowledge of predictor information?	OUTCOME ROB: Was the time interval between predictor assessment and outcome determination appropriate?	OUTCOME: RISK OF BIAS	OUTCOME: APPLICABILITY- Concern that the outcome, its definition, timing or determination do not match the review question	OUTCOME: Reviewer Comments	ANALYSIS ROB: Were there a reasonable number of participants with the outcome?	ANALYSIS ROB: Were continuous and categorical predictors handled appropriately?	ANALYSIS ROB: Were all enrolled participants included in the analysis?	ANALYSIS ROB: Were participants with missing data handled appropriately?	ANALYSIS ROB: Was selection of predictors based on univariable analysis avoided?	ANALYSIS ROB: Were complexities in the data (e.g. censoring, competing risks, sampling of controls) accounted for appropriately?	ANALYSIS ROB: Were relevant model performance measures evaluated appropriately?	ANALYSIS ROB: Were model overfitting and optimism in model performance accounted for?	ANALYSIS ROB: Do predictors and their assigned weights in the final model correspond to the results from multivariable analysis?	ANALYSIS: RISK OF BIAS	ANALYSIS: Reviewer Comments	SELF-FULFILLING PROPHECY ROB: Treatment suspension policy used?	SELF-FULFILLING PROPHECY: Duration of treatment suspension limitation, if any (days)	SELF-FULFILLING PROPHECY: Clinical team blinded to the predictor(s) under investigation?	SELF-FULFILLING PROPHECY: Was predictor used systematically to decide treatment limitation?	SELF FULFILLING PROPHECY: RISK OF BIAS	SELF-FULFILLING PROPHECY: Reviewer Comments	OVERALL RISK OF BIAS FOR THE STUDY
515	Pannatier	2018		National Advisory for Aeronautics-based model (NACA-BM)	impaired consciousness at 14 days	677	99	0.757 (0.706-0.808)	HL		Both	Yes	Yes	Low	Low	good and detailed information on participants	Yes	Yes	Yes	Low	Low		Yes	Yes	Yes	Yes	Yes	Yes	Low	Low		Yes	Yes	No	Yes	Yes	Probably No	Yes	Yes	No information	Low		No Information		No Information	No Information	Unclear		LOW
[truncated: 3 more columns]

## Sheet: QOL
RefID	FIRST AUTHOR LAST NAME	YEAR OF PUBLICATION	PMID	PROGNOSTIC MODEL(S) EVALUATED	OUTCOME(S)	Sample size for the outcome of interest	Number of patients with the outcome of interest	DISCRIMINATION: C-statistic/ Area under the curve with 95% CI	CALIBRATION: Predicted to observed, Hosmer-Lemeshow or other, or enter "Not reported"	Any other reported effect size (Odds Ratio, 95% CI etc)- enter as comment	Development vs Validation of model	PARTICIPANTS ROB: Were appropriate data sources used, e.g. cohort, RCT or nested case-control study data?	PARTICIPANTS ROB: Were all inclusions and exclusions of participants appropriate?	PARTICIPANTS: RISK OF BIAS	PARTICIPANTS: APPLICABILITY- Concern that participants and setting do not match the review question	PARTICIPANTS: Reviewer comments	PREDICTORS ROB: Were predictors defined and assessed in a similar way for all participants?	PREDICTORS ROB: Were predictor assessments made without knowledge of outcome data?	PREDICTORS ROB: Are all predictors available at the time the model is intended to be used?	PREDICTORS: RISK OF BIAS	PREDICTORS: APPLICABILITY- Concern that definition, assessment or timing of predictors do not match the review question	PREDICTORS: Reviewer Comments	OUTCOME ROB: Was the outcome determined appropriately?	OUTCOME ROB: Was a prespecified or standard outcome definition used?	OUTCOME ROB: Were predictors excluded from the outcome definition?	OUTCOME ROB: Was the outcome defined and determined in a similar way for all participants?	OUTCOME ROB: Was the outcome determined without knowledge of predictor information?	OUTCOME ROB: Was the time interval between predictor assessment and outcome determination appropriate?	OUTCOME: RISK OF BIAS	OUTCOME: APPLICABILITY- Concern that the outcome, its definition, timing or determination do not match the review question	OUTCOME: Reviewer Comments	ANALYSIS ROB: Were there a reasonable number of participants with the outcome?	ANALYSIS ROB: Were continuous and categorical predictors handled appropriately?	ANALYSIS ROB: Were all enrolled participants included in the analysis?	ANALYSIS ROB: Were participants with missing data handled appropriately?	ANALYSIS ROB: Was selection of predictors based on univariable analysis avoided?	ANALYSIS ROB: Were complexities in the data (e.g. censoring, competing risks, sampling of controls) accounted for appropriately?	ANALYSIS ROB: Were relevant model performance measures evaluated appropriately?	ANALYSIS ROB: Were model overfitting and optimism in model performance accounted for?	ANALYSIS ROB: Do predictors and their assigned weights in the final model correspond to the results from multivariable analysis?	ANALYSIS: RISK OF BIAS	ANALYSIS: Reviewer Comments	SELF-FULFILLING PROPHECY ROB: Treatment suspension policy used?	SELF-FULFILLING PROPHECY: Duration of treatment suspension limitation, if any (days)	SELF-FULFILLING PROPHECY: Clinical team blinded to the predictor(s) under investigation?	SELF-FULFILLING PROPHECY: Was predictor used systematically to decide treatment limitation?	SELF FULFILLING PROPHECY: RISK OF BIAS	SELF-FULFILLING PROPHECY: Reviewer Comments	OVERALL RISK OF BIAS FOR THE STUDY
none
[truncated: 3 more columns]
